# Supplementary material for: AP‐3 vesicle uncoating occurs after HOPS‐dependent vacuole tethering
Source: EMBO J. 2020 Aug 25;39(20):e105117. doi: 10.15252/embj.2020105117 (PMC7560216; doi:10.15252/embj.2020105117)
Supplement: Supplementary file 2 — Dataset EV1 [file EMBJ-39-e105117-s002.xlsx]

## Sheet: Dataset EV1 Legend
Dataset EV1: Complete list of specific interactors of Apl5-TurboID in wildtype background.

## Sheet: Exp
id	LFQ intensity Apl5_1	LFQ intensity Apl5_2	LFQ intensity Apl5_3	LFQ intensity Apl5_age2D_1	LFQ intensity Apl5_age2D_2	LFQ intensity Apl5_age2D_3	LFQ intensity WT1	LFQ intensity WT2	LFQ intensity WT3	Reverse	Only identified by site	Potential contaminant	t-test Significant	Peptides	Unique peptides	#NAME?	t-test Difference	Protein names	Gene names
469	31.6257	31.6389	30.5383	20.6651	20.2708	20.4283	19.8302	20.37	23.0546				+	14	14	3.18018	10.1827	ADP-ribosylation factor GTPase-activating protein effector protein 2	AGE2
671	29.6145	29.4117	30.6102	29.6757	30.4497	30.0827	19.7651	20.0705	20.4885				+	42	42	4.67113	9.77074	AP-3 complex subunit delta	APL5
500	30.1204	29.912	30.0553	30.4392	29.8437	30.0198	21.367	19.1008	21.8144				+	30	30	3.41174	9.26852	AP-3 complex subunit beta	APL6
229	28.9489	28.2818	28.4772	21.4738	19.7486	19.2815	19.0948	21.7137	20.2994				+	29	29	3.32953	8.19999	Vacuolar protein sorting-associated protein 1	VPS1
471	27.0094	26.8688	28.422	28.0289	27.1224	27.2986	19.6508	19.0488	19.2933				+	27	27	3.98492	8.10243	Altered inheritance of mitochondria protein 21	AIM21
686	28.4688	28.3982	28.6943	28.2763	28.685	28.7706	19.4	21.2971	21.2006				+	31	31	3.64869	7.88786	Polyphosphatidylinositol phosphatase INP53;SAC1-like phosphoinositide phosphatase;Phosphatidylinositol 4,5-bisphosphate 5-phosphatase	INP53
624	28.3534	28.3725	26.3457	25.4727	27.3389	26.9601	20.3902	19.6913	20.0572				+	11	11	3.39369	7.64433	Cop9 signalosome-interactor 1	CSI1
572	27.887	27.5406	27.663	28.3851	28.5057	28.5844	20.1957	20.168	20.0655				+	18	18	6.58709	7.55381	Vacuolar segregation protein 7	VAC7
517	27.8806	26.6499	28.0968	28.0211	27.5442	28.0317	19.6423	19.0416	21.2903				+	14	14	3.13407	7.55106	Epsin-3	ENT3
636	27.77	27.6132	27.5493	27.5562	27.8165	27.7601	19.7628	20.9552	20.3845				+	6	6	4.49756	7.27668	Epsin-2	ENT2
542	26.122	25.7893	26.2742	25.3197	24.6325	24.7435	18.7659	18.9799	19.2941				+	18	18	5.3295	7.04855	Protein kinase-like protein SCY1	SCY1
615	26.5996	26.4861	25.9158	27.3783	27.7113	27.8941	19.8744	18.7435	20.1562				+	19	19	3.82404	6.74246	Epsin-5	ENT5
523	27.519	27.3112	27.7282	27.9767	27.3335	27.6479	22.7376	19.3727	21.3564				+	29	29	2.53111	6.36388	Vacuolar-sorting protein BRO1	BRO1
384	27.1498	26.8229	25.8129	24.5167	25.6555	25.5224	20.1073	20.7463	19.8556				+	7	7	3.72013	6.35877	AP-3 complex subunit mu	APM3
441	26.7225	26.5724	26.62	27.2617	27.1463	27.2715	20.2534	19.5801	21.1165				+	8	8	3.83885	6.32164	Casein kinase I homolog 3	YCK3
234	26.7981	26.3537	26.1367	26.4213	25.8648	26.1563	19.7794	21.0592	19.5958				+	11	11	3.63815	6.28474	Cell cycle protein kinase DBF2	DBF2
448	26.3748	26.5951	25.2473	25.8548	25.9707	26.398	18.9457	20.2862	20.1341				+	7	7	3.34269	6.2837	Peptide methionine sulfoxide reductase	MXR1
658	26.7148	26.4973	25.8385	25.4802	26.0979	26.1883	19.8506	19.4782	21.1933				+	14	14	3.34545	6.17612	Activator of C kinase protein 1	ACK1
564	26.1978	26.1265	27.4074	26.0191	27.064	27.0261	20.8047	20.2004	20.2631				+	19	19	3.75204	6.15452	Protein BNI4	BNI4
568	26.0116	25.9291	26.1702	25.7869	25.6261	25.9051	19.7875	19.9549	20.132				+	13	13	6.01195	6.0788	Bud neck protein 5	BNI5
122	26.4063	25.9344	25.4057	25.4488	25.6262	25.5969	19.3861	20.5403	19.7211				+	15	15	3.75327	6.03299	MAP kinase kinase PBS2	PBS2
557	25.5818	25.4784	25.1888	25.1902	25.1699	25.4317	20.572	18.5414	19.214				+	5	5	3.21881	5.97386	LAS seventeen-binding protein 1	LSB1
612	26.1598	25.8942	25.722	25.3174	25.761	25.8066	19.44	20.6009	19.8493				+	11	11	4.09454	5.96196	Serine/threonine-protein kinase SKY1	SKY1
691	25.8679	25.6263	25.7615	25.5616	25.5664	25.9595	19.6099	19.7162	20.2314				+	11	11	5.06809	5.89939	Protein STB3	STB3
602	27.0011	27.0495	25.4565	24.3973	26.4138	26.3221	19.6606	19.0621	23.1493				+	13	13	1.88673	5.87834	Glucose-6-phosphate 1-epimerase
656	26.373	25.9138	24.9801	24.8036	25.2011	24.8919	18.792	20.3899	20.9441				+	8	8	2.76658	5.71365	RNA polymerase II nuclear localization protein IWR1	IWR1
169	25.0221	25.0011	24.3033	23.8075	24.0096	23.92	19.8906	19.0008	18.6396				+	5	5	3.65644	5.59849	Protein SST2	SST2
649	25.3362	25.1242	26.3588	26.913	25.7972	25.6241	20.4786	19.5481	20.1802				+	18	18	3.52873	5.53747	Protein BSP1	BSP1
672	26.3346	26.5425	24.8205	23.8207	24.9335	24.9888	19.2247	19.7146	22.279				+	6	6	2.13545	5.49316	Protein PBDC1 homolog	YPL225W
285	24.9599	24.8178	23.1873	22.9727	24.4456	23.5572	19.2122	18.1762	19.194				+	8	8	2.92445	5.46088	ATP-dependent helicase NAM7	NAM7
580	24.5793	24.7639	25.0927	25.3982	24.9762	24.9763	19.7335	19.1119	19.2356				+	3	3	4.63728	5.45162	Oligoribonuclease, mitochondrial	REX2
411	25.3284	25.0292	25.0702	24.5569	24.4844	24.3346	20.3105	20.6252	18.1908				+	3	3	2.67199	5.43375	Uncharacterized protein YHR097C	YHR097C
363	25.2722	25.3102	24.5259	24.0051	24.3772	24.3361	19.656	19.1776	20.3879				+	4	4	3.58362	5.29563	Uncharacterized protein YKL023W	YKL023W
328	26.1429	26.2315	25.1499	25.5359	25.5026	25.6181	20.3821	20.2418	21.0738				+	5	5	3.58949	5.27554	Eukaryotic translation initiation factor eIF-1	SUI1
246	25.7356	26.43	25.0372	24.8798	25.1634	26.0326	19.4497	19.3803	22.6249				+	4	4	1.99595	5.2493	Proteasome subunit alpha type-3	PRE9
359	24.7279	24.6514	25.1373	25.1099	24.9501	24.6364	20.1035	19.9104	18.8174				+	9	9	3.58919	5.2284	Protein EAP1	EAP1
673	24.4601	24.717	27.2784	26.8986	25.2803	25.2771	20.8002	18.6421	21.3728				+	23	23	1.88282	5.21348	[NU+] prion formation protein 1	NEW1
235	26.367	26.1423	24.9956	24.4649	24.6836	24.8203	20.2716	19.4912	22.1469				+	5	5	2.35896	5.19843	Thioredoxin-1	TRX1
574	25.6441	25.5316	25.9549	25.6633	25.9098	25.8265	20.3494	20.7705	20.4163				+	10	10	5.04944	5.19813	Transcriptional regulator CRZ1	CRZ1
395	27.2627	26.6568	25.8176	26.0443	25.8824	26.3411	22.4078	19.354	22.4554				+	15	15	2.02085	5.17326	ADP-ribosylation factor GTPase-activating protein GLO3	GLO3
588	23.8671	24.7819	24.5348	25.6173	25.352	24.8201	17.5479	19.6311	20.788				+	4	4	2.16842	5.07228	Protein MEH1	MEH1
424	25.2861	24.6282	24.6575	24.2772	24.8584	24.4396	19.7276	20.2378	19.7535				+	9	9	4.27583	4.95093	Vacuolar protein sorting-associated protein 41	VPS41
340	27.1146	27.2552	26.7294	26.6976	27.3727	26.6407	19.3437	23.8192	23.1341					9	9	1.61281	4.93403	Eukaryotic translation initiation factor 4B	TIF3
353	24.0305	24.5418	27.6331	26.7283	27.0875	25.6684	21.0804	19.4399	20.9391				+	10	10	1.77729	4.91535	RNA polymerase II degradation factor 1	DEF1
429	26.0664	25.6728	24.9231	24.5773	24.9257	24.5464	18.7446	20.313	22.9125				+	7	7	1.75018	4.89738	ATP-dependent RNA helicase DHH1	DHH1
237	27.2995	27.062	26.0548	25.2354	25.5388	25.4377	21.7288	22.0666	22.0083				+	6	6	3.60245	4.87086	Thioredoxin-2	TRX2
107	27.8153	27.6584	27.4402	26.758	27.4328	27.4924	23.0031	22.755	22.6037				+	13	13	5.15894	4.85067	Carbamoyl-phosphate synthase arginine-specific small chain	CPA1
526	27.192	26.9028	27.4978	27.2342	27.1106	27.2269	21.9218	20.0388	25.1191					19	16	1.4996	4.83763	Asparagine synthetase [glutamine-hydrolyzing] 1	ASN1
456	26.2849	25.9675	25.0951	24.9926	25.6708	25.8648	19.514	22.5348	21.022				+	9	9	2.14176	4.75892	Serine/threonine-protein kinase RIO2	RIO2
175	24.2751	24.4446	23.9697	23.8633	23.3362	23.9096	20.7228	19.688	18.2798				+	3	3	2.53107	4.6663	Cap-associated protein CAF20	CAF20
481	27.3072	26.5789	26.5925	26.3967	27.4131	26.4486	22.3848	22.3107	21.9738				+	15	15	4.1473	4.60307	V-type proton ATPase subunit H	VMA13
108	25.2096	25.3594	24.8795	24.5923	25.0887	24.5573	18.8798	20.2737	22.7316					6	6	1.78651	4.52109	Eukaryotic translation initiation factor 4E	CDC33
485	25.225	24.8049	24.546	24.0388	24.4859	24.5414	18.7808	20.1151	22.2299					4	4	1.92562	4.48337	Ran-specific GTPase-activating protein 1	YRB1
367	24.2843	24.4803	23.8728	24.2647	24.1118	24.9796	19.5804	19.3311	20.39				+	8	8	3.57732	4.44526	Fe-S cluster assembly protein DRE2	DRE2
302	24.6502	24.4956	25.0044	24.7419	24.9751	24.971	19.6977	19.5625	21.5604				+	6	6	2.5909	4.44319	Malate dehydrogenase, peroxisomal	MDH3
416	24.3821	24.0217	23.1343	22.4584	22.6299	22.637	18.4447	19.1828	20.6903				+	4	4	2.36137	4.40674	Nucleus-vacuole junction protein 1	NVJ1
390	24.5672	24.2989	25.3528	25.5482	25.7483	25.6922	20.1765	19.9754	20.8502				+	4	4	3.36212	4.4056	Altered inheritance of mitochondria protein 3	AIM3
655	23.9955	23.805	24.0703	23.7392	23.3572	23.6941	19.6166	20.1753	18.8631				+	6	6	3.46326	4.40528	Autophagy-related protein 20	ATG20
77	25.4454	25.3307	25.0364	24.7065	25.3914	25.3233	20.6894	18.8406	23.1434					10	10	1.60299	4.37975	Eukaryotic peptide chain release factor GTP-binding subunit	SUP35
342	24.1616	23.8241	23.6322	24.7787	24.3331	25.2652	19.2785	20.3812	18.8616				+	9	9	3.09474	4.36558	Transcriptional regulatory protein TOD6	TOD6
560	23.4604	24.5069	22.5475	22.4516	20.0252	23.0416	19.7519	18.759	18.99				+	2	2	2.60517	4.33796	Coatomer subunit zeta	RET3
681	24.1752	24.1687	24.4932	23.5124	24.2144	24.3432	19.9928	19.7502	20.2727				+	5	5	4.68093	4.27381	Autophagy-related protein 9	ATG9
641	23.6661	23.568	25.0846	24.0293	24.0512	23.5352	19.3003	20.721	19.558				+	6	6	2.53115	4.24645	Uncharacterized protein YLR257W	YLR257W
487	24.8802	24.7774	23.7118	23.4142	24.0536	23.6874	19.9339	20.4912	20.2428				+	5	5	3.31749	4.23384	Phosphoserine phosphatase	SER2
34	25.4199	25.5906	26.0774	26.7598	25.7335	26.3546	20.2959	20.2151	23.8911					6	6	1.58156	4.22858	Multiprotein-bridging factor 1	MBF1
687	24.837	24.6428	23.7538	24.5653	25.2696	24.7577	20.9014	19.6199	20.0443				+	4	4	2.95719	4.22264	Protein MAM3	MAM3
659	24.7522	24.2644	23.912	23.2157	23.5512	23.7641	20.1689	20.2437	19.852				+	6	6	3.99998	4.22127	Protein WHI4	WHI4
506	23.8112	23.5466	23.891	23.7981	23.4389	23.0903	20.0648	19.8778	18.6495				+	5	5	3.1201	4.2189	Maintenance of telomere capping protein 1	MTC1
335	24.5185	23.9526	23.0868	23.2687	23.0014	22.9107	20.198	19.3401	19.3794				+	6	6	2.95926	4.21347	Zinc finger protein MSN4	MSN4
616	24.4468	24.1877	24.5269	24.7171	25.1772	24.9407	19.5281	19.6623	21.3654				+	6	6	2.6595	4.20189	Pre-mRNA-splicing factor CWC15	CWC15
601	20.6446	30.0904	19.8614	20.5451	20.0323	29.904	19.6075	19.2433	19.1565					2	2	0.56679	4.1964	Endoplasmic oxidoreductin-1	ERO1
550	23.2991	23.2298	23.6886	23.8152	23.2863	23.2667	19.4164	18.5784	19.6602				+	7	7	3.51787	4.18747	Phosphatidylinositol 3-phosphate-binding protein 2	PIB2
213	24.6419	24.4194	24.5375	24.0206	23.681	23.2915	19.6712	19.7156	21.6741				+	9	9	2.4886	4.17931	Vesicular-fusion protein SEC18	SEC18
354	24.6599	24.7564	25.7383	25.3488	25.2663	25.509	19.8285	19.9121	22.928					9	9	1.74394	4.16199	Protein KES1	KES1
253	24.8624	24.3697	24.5841	24.152	24.1871	24.2684	20.0011	20.7872	20.7264				+	7	7	3.83797	4.10049	Nucleosome assembly protein	NAP1
697	24.0978	23.8318	24.0402	24.3603	24.1185	24.7204	19.8162	20.6364	19.3963				+	3	3	3.38492	4.04028	Epsin-1	ENT1
567	24.4334	24.067	24.2413	24.2604	23.8801	24.0285	20.147	20.0078	20.5627				+	6	6	4.45887	4.00809	Signal transduction protein MDG1	MDG1
168	23.9537	23.1996	23.523	22.7593	23.496	23.0826	19.7683	19.3194	19.5842				+	6	6	4.02088	4.00147	Serine/threonine-protein kinase SCH9	SCH9
547	23.9454	23.3468	23.7524	24.2999	23.9499	23.9407	19.8234	19.773	19.517				+	9	9	4.42084	3.97705	Large subunit GTPase 1	LSG1
228	25.1738	24.2244	24.3038	24.1554	24.4614	23.7093	19.6584	19.6938	22.6255					8	8	1.71794	3.9081	Ribonucleoside-diphosphate reductase large chain 1	RNR1
111	28.0986	27.6763	27.2522	27.0452	27.5583	27.125	22.7462	23.3232	25.3734					20	20	2.00889	3.86149	3-isopropylmalate dehydratase	LEU1
184	23.432	23.1322	23.8413	23.7225	23.3042	23.538	20.4327	18.6613	19.7716				+	7	7	2.63949	3.84663	Glycylpeptide N-tetradecanoyltransferase	NMT1
493	23.9307	23.7662	23.6951	24.222	24.2363	24.1822	19.8908	19.9682	20.0791				+	6	5	5.7606	3.81794	Vacuolar transporter chaperone 2	VTC2
465	23.4504	23.6935	22.5193	22.2789	22.8331	22.3228	19.197	18.8963	20.1521				+	5	5	2.72906	3.80592	6-phosphofructo-2-kinase 1	PFK26
297	24.0365	23.6111	22.9532	23.0126	23.1458	23.1691	19.3388	19.7641	20.0818				+	3	3	3.2455	3.80535	Zinc finger protein RME1	RME1
398	25.2351	25.0183	24.8447	25.4545	25.2351	25.1989	19.4007	19.6136	24.7531					11	4	1.01083	3.77689	Inosine-5-monophosphate dehydrogenase 2	IMD2
275	24.8743	24.7557	23.8786	24.0701	24.4517	24.579	19.4053	19.439	23.3519					8	8	1.31114	3.77077	Chorismate synthase	ARO2
250	23.3162	23.518	23.4832	22.0316	22.7274	22.9332	18.8224	18.674	21.5556					3	3	1.79226	3.75515	Elongation factor G, mitochondrial	MEF1
525	25.5746	25.8339	25.8701	25.9645	25.4176	25.7568	21.7239	21.8578	22.459				+	6	6	3.9756	3.74594	V-type proton ATPase subunit G	VMA10
629	26.0502	25.2972	25.9072	25.8896	26.2836	25.2209	21.3553	22.237	22.4428				+	20	20	3.11395	3.73984	Eisosome protein 1	EIS1
114	25.6545	25.2368	24.03	23.7724	24.212	24.6075	20.7382	21.491	21.5845					6	6	2.57865	3.70254	cAMP-dependent protein kinase regulatory subunit	BCY1
100	24.7435	24.8133	24.3455	24.4652	24.1342	24.3246	21.0778	19.279	22.456					8	8	1.78129	3.69653	ATP-dependent RNA helicase DED1	DED1
642	24.8469	24.7948	24.3822	24.2081	24.4846	24.5805	20.6698	19.8756	22.4296					7	7	2.06005	3.68295	m7GpppX diphosphatase	DCS1
412	24.4273	23.5317	22.912	22.0213	22.4661	22.2518	20.4365	20.0653	19.5133					4	4	2.66473	3.61866	SED5-binding protein 3	SFB3
445	24.4573	22.6339	22.0891	21.2945	21.5207	19.718	20.3158	19.4216	18.603					5	5	1.84653	3.61333	Golgi apyrase	YND1
507	23.2448	22.5483	22.1867	21.8253	21.8892	21.836	19.0718	19.0321	19.0787				+	5	5	3.49769	3.59908	Nucleolar protein NET1	NET1
366	23.3503	23.3604	24.2492	25.0852	24.2565	23.8457	19.9895	20.0596	20.1156				+	9	9	3.55652	3.59843	Uncharacterized protein YKR023W	YKR023W
128	27.6132	27.0797	26.4884	26.226	26.546	26.8286	23.0642	23.2314	24.1985					8	8	2.75423	3.5624	Ribonucleoside-diphosphate reductase small chain 1	RNR2
374	23.1091	23.4198	24.4368	23.2559	23.4953	23.1652	20.537	20.123	19.8485					5	5	2.83185	3.48574	Verprolin	VRP1
578	23.2724	23.0187	21.7816	22.0566	22.1542	22.3118	19.4784	19.2528	19.0301					3	3	2.70178	3.43715	Vacuolar protein sorting-associated protein 9	VPS9
199	26.5128	25.932	26.8983	26.3732	26.1784	26.6019	22.8859	22.8168	23.3892					17	17	3.28975	3.41702	Actin-binding protein	ABP1
630	23.9154	23.9441	24.3224	24.2004	24.1006	24.338	19.2709	19.3966	23.2716					8	8	1.21568	3.41426	Arginine--tRNA ligase, cytoplasmic
694	25.1479	25.1108	23.0981	22.4934	24.2574	24.221	20.214	21.0394	21.8672					8	8	1.83481	3.41207	Putative reductase 1	YPR1
652	24.4987	23.4496	24.0476	23.186	23.3366	23.2787	20.2965	21.1735	20.3821					10	10	2.91795	3.38129	Golgin IMH1	IMH1
290	22.6974	22.5282	22.7663	23.0028	22.7966	22.8536	19.1467	19.0702	19.6355				+	3	3	4.2255	3.37989	Protein MLF3	MLF3
608	22.7235	23.0377	23.0083	23.1971	23.0564	23.2051	20.811	19.1195	18.7394					3	3	2.19293	3.36653	Protein EBS1	EBS1
693	22.5886	22.7523	22.8923	22.4379	22.1574	19.0907	19.6377	19.0431	19.5097				+	3	3	4.11951	3.34754	Cytoplasmic export protein 1	CEX1
324	25.1061	25.0386	24.1369	24.1816	24.7429	25.0118	18.6102	20.241	25.479					5	5	0.724512	3.31714	GTP-binding nuclear protein GSP1/CNR1;GTP-binding nuclear protein GSP2/CNR2	GSP1;GSP2
435	22.559	22.4962	24.7739	24.2446	24.0993	24.0494	20.0789	20.1526	19.6683					8	7	1.90906	3.30979	Eukaryotic initiation factor 4F subunit p150	TIF4631
668	22.3883	22.4813	20.4457	19.5318	21.5556	21.8154	18.5312	18.1277	18.7508					4	4	2.06237	3.30189	Transgelin	SCP1
306	24.0743	23.7535	24.5523	24.8493	24.3007	24.0013	20.3134	18.8505	23.3957					7	7	1.13237	3.2735	Elongation factor 1-beta	EFB1
426	23.7339	23.6557	24.4622	23.6229	23.6691	23.6667	18.7776	20.0221	23.2654					4	4	1.12632	3.26221	Protein transport protein SEC31	SEC31
473	21.6776	21.5536	24.0589	21.563	22.0297	21.7653	18.7389	19.5084	19.3706					6	6	1.71802	3.22403	SIT4-associating protein SAP185	SAP185
674	22.4332	22.479	23.7448	24.0495	22.7742	22.6571	18.7495	19.8567	20.4343					7	7	2.09261	3.2055	Translation machinery-associated protein 46	TMA46
295	23.6327	23.5192	23.075	23.5786	23.2828	23.4615	20.0921	19.2713	21.2985					6	6	2.18681	3.1883	Serine/threonine-protein kinase DBF20	DBF20
549	22.6002	22.6128	22.4826	21.9068	19.2752	19.0284	20.4446	19.0039	18.6953					3	3	2.3812	3.18396	Nicotinamidase	PNC1
211	24.0812	24.2867	25.1555	24.6107	24.4363	24.2774	19.869	22.5598	21.6467					5	5	1.67341	3.14927	Clathrin light chain	CLC1
381	23.1406	23.2968	21.5713	22.2008	22.5036	23.0378	19.242	19.0024	20.3589					4	4	1.97671	3.13518	Pyridoxamine 5-phosphate oxidase	PDX3
345	23.6853	22.8853	22.6555	22.59	22.7419	22.6443	19.5829	20.083	20.1717					2	2	3.0071	3.1295	Protein WHI3	WHI3
639	23.4483	23.481	24.3673	23.7984	23.9339	23.699	20.0096	18.6551	23.247					6	6	1.05362	3.12829	26S proteasome regulatory subunit RPN7	RPN7
245	27.1839	26.9625	26.5232	26.9035	27.0729	26.8913	25.8112	20.1627	25.3556					16	16	0.788671	3.11341	Aspartate aminotransferase, cytoplasmic	AAT2
430	24.8832	24.8199	25.091	25.1251	25.2159	24.9899	20.1316	20.5715	24.8038					12	12	0.972263	3.09574	Dihydroxy-acid dehydratase, mitochondrial	ILV3
490	23.4679	23.3122	23.3994	23.5146	23.1716	23.2138	18.8968	19.9614	22.0657					4	4	1.52784	3.08519	Protein GCN20	GCN20
409	23.7907	23.613	22.6979	22.8211	23.0323	23.0864	19.568	18.9695	22.3163					5	5	1.33003	3.08261	Deoxyhypusine synthase	DYS1
644	22.5541	22.1534	22.3078	21.9448	22.1929	22.1392	18.2568	18.7099	20.8834					3	3	1.69266	3.05506	ADP-ribosylation factor-binding protein GGA1	GGA1
221	22.8269	22.3515	21.6631	21.7815	22.2687	22.0467	18.9641	19.3638	19.3687					3	3	2.95633	3.0483	ATP-dependent RNA helicase DBP5	DBP5
386	25.7173	25.462	25.5131	25.9926	25.3923	25.8847	23.3108	20.0107	24.4413					10	10	1.05036	2.97658	Obg-like ATPase 1	OLA1
450	22.755	22.5463	22.8445	23.5157	22.6951	22.9059	20.3508	19.824	19.1023					5	5	2.86495	2.95623	Tyrosine-protein phosphatase 3	PTP3
339	23.3202	23.3343	23.2904	22.8615	23.3355	22.8043	20.4434	20.0354	20.6246					4	4	4.14008	2.94714	Vacuolar protein sorting-associated protein 35	VPS35
188	28.7305	28.4719	28.7218	28.7645	28.7732	28.8366	25.9329	25.9608	25.2048					34	34	3.44844	2.94191	Nucleoporin NSP1	NSP1
685	24.2218	23.8617	23.9471	23.8658	23.5615	24.0251	20.3999	20.7876	22.0223					6	6	2.37552	2.94028	Ribose-phosphate pyrophosphokinase 5	PRS5
532	26.5077	26.4796	25.8878	25.8659	26.2302	26.3263	22.7872	22.8092	24.5036					9	9	2.07827	2.92501	Ribonucleoside-diphosphate reductase small chain 2	RNR4
632	23.7752	23.5153	23.8401	24.0165	23.8444	23.9908	20.0003	21.4715	20.8861					2	2	2.57859	2.92422	Protein PAL1	PAL1
357	22.3254	23.208	22.0994	18.4736	18.9836	19.8172	19.8694	19.5003	19.5845					3	3	2.90317	2.89287	Synaptobrevin homolog YKT6	YKT6
442	23.5612	23.2545	22.9186	22.7615	22.7433	22.6914	20.4066	20.1065	20.56					5	5	3.64671	2.88702	Protein phosphatase 2C homolog 2	PTC2
365	22.475	22.3798	24.4171	25.1879	22.9975	22.7855	19.3989	19.6362	21.647					9	9	1.37228	2.86325	Mitochondrial outer membrane protein YKR018C	YKR018C
361	22.9482	22.6943	21.3979	20.0081	21.8629	19.6163	19.1161	19.4029	20.0241					2	2	2.17153	2.83245	Free methionine-R-sulfoxide reductase
68	23.1002	22.6966	24.2443	24.4296	23.0604	23.2047	19.4304	18.0947	24.0449					7	7	0.690762	2.82372	Threonine--tRNA ligase, cytoplasmic	THS1
279	24.5339	24.4557	23.5918	23.396	23.9443	23.916	19.4082	21.8126	23.0208					6	6	1.18403	2.77997	Thioredoxin reductase 1	TRR1
388	23.1534	22.9029	21.9917	22.5388	22.1841	22.1709	19.4076	20.1229	20.1791					4	4	2.52417	2.77946	Hsp70 nucleotide exchange factor FES1	FES1
338	22.5492	22.2059	23.0389	23.0345	22.2126	22.0708	20.2832	19.8244	19.5997					2	2	2.99264	2.69559	Protein LTV1	LTV1
571	20.1174	24.491	23.2569	23.2989	23.6754	23.8847	19.2389	20.3646	20.2764					3	3	0.920236	2.6618	U3 small nucleolar ribonucleoprotein protein IMP4	IMP4
512	22.5332	22.381	22.0932	19.6347	22.4288	22.2907	20.1114	19.6499	19.317					3	3	3.25231	2.64303	Actin-related protein 3	ARP3
373	24.0408	23.7048	23.2824	23.7855	24.185	24.0184	19.7541	20.1115	23.2648					4	4	1.08871	2.63255	Low specificity L-threonine aldolase	GLY1
590	23.9344	23.3163	24.2139	24.7556	23.5406	23.6099	22.5037	19.6649	21.4167					7	7	1.40898	2.62643	Nucleoporin NUP100/NSP100	NUP100
117	24.7003	24.7558	25.5656	26.7739	25.2015	25.4154	22.3841	20.8745	23.8903					11	11	1.34226	2.62427	Serine--tRNA ligase, cytoplasmic	SES1
65	22.9442	23.2407	22.0487	22.0563	22.7945	22.8549	18.7552	20.3861	21.2786					3	3	1.47124	2.60456	Phosphoribosylglycinamide formyltransferase	ADE8
378	22.867	22.2986	21.8622	22.0489	22.1817	22.2859	20.5181	19.2312	19.5009					3	3	2.21928	2.59252	Protein BOB1	BOI1
515	22.7911	22.2723	22.1533	21.9033	22.1753	22.1145	20.3815	18.322	20.7606					3	3	1.52482	2.58419	Protein JSN1	JSN1
483	23.0254	22.4657	23.5971	23.2959	22.8927	22.8036	20.3349	20.3473	20.691					3	3	2.75318	2.57166	Protein GLC8	GLC8
513	23.2701	23.4288	20.1442	22.8195	23.2292	23.3924	19.9497	19.4997	19.6814					2	2	1.12216	2.57078	GPN-loop GTPase 1	NPA3
187	21.7851	22.4859	21.6921	21.6612	21.6875	21.79	18.3113	19.5011	20.4968					2	2	1.70171	2.55133	Phospho-2-dehydro-3-deoxyheptonate aldolase, phenylalanine-inhibited	ARO3
573	22.9165	22.6483	22.1856	22.0494	22.4088	22.0937	20.384	19.9337	19.8378					4	4	3.13061	2.53164	Conserved oligomeric Golgi complex subunit 5	COG5
676	23.5577	23.6914	22.4365	22.3844	22.3601	22.415	20.504	21.1245	20.5236					3	3	2.30677	2.51113	Phosducin-like protein 2	PLP2
303	23.0392	22.7159	22.8091	23.0316	22.6545	23.0419	19.7604	19.5395	21.9832					2	2	1.43549	2.42701	Phospho-2-dehydro-3-deoxyheptonate aldolase, tyrosine-inhibited	ARO4
134	22.8198	22.6812	22.6052	22.5336	19.5275	22.718	20.5063	20.4441	19.9158					3	3	3.58844	2.41334	Transposon Ty2-DR3 Gag polyprotein;Capsid protein;Gag-p4;Transposon Ty2-OR1 Gag polyprotein;Capsid protein;Gag-p4;Transposon Ty2-DR1 Gag polyprotein;Capsid protein;Gag-p4;Transposon Ty2-OR2 Gag polyprotein;Capsid protein;Gag-p4;Transposon Ty2-DR2 Gag polyprotein;Capsid protein;Gag-p4;Transposon Ty2-C Gag polyprotein;Capsid protein;Gag-p4;Transposon Ty2-GR2 Gag polyprotein;Capsid protein;Gag-p4;Tr…	TY2A-DR3;TY2A-OR1;TY2A-DR1;TY2A-OR2;TY2A-DR2;TY2A-C;TY2A-GR2;TY2A-F;TY2A-LR2;TY2A-LR1;TY2A-GR1;TY2B-LR2;TY2B-OR2;TY2B-DR1;TY2B-GR1;TY2B-OR1;TY2B-DR3;TY2B-DR2;TY2B-C;TY2B-GR2;TY2B-F;TY2B-LR1;TY2A-B;TY2B-B
109	24.5648	24.8085	25.3637	25.5734	24.7116	24.9144	19.9955	22.931	24.719					11	11	0.780157	2.36384	NADP-specific glutamate dehydrogenase 1	GDH1
516	24.0237	23.4715	22.7701	22.5407	22.9552	23.4262	19.4591	20.043	23.729					5	5	0.780619	2.34472	Adenosine kinase	ADO1
224	23.0035	22.9379	23.0347	23.0179	23.1284	23.3106	20.3135	21.7373	19.8919					3	3	1.86131	2.34445	Vacuolar protein sorting-associated protein 33	VPS33
679	22.7921	22.6344	22.6125	23.2957	22.7122	23.5456	19.8863	18.7848	22.3642					4	4	1.03437	2.33458	Tryptophan--tRNA ligase, cytoplasmic	WRS1
651	23.3616	20.1522	20.1157	20.4516	19.2988	20.0546	19.2798	18.8095	18.6016					3	3	0.990886	2.31285	Inositol hexakisphosphate and diphosphoinositol-pentakisphosphate kinase	VIP1
179	21.9542	22.7887	23.3477	22.3361	22.6906	23.4355	19.1634	19.0994	22.9416					3	3	0.795288	2.2954	54S ribosomal protein L31, mitochondrial	MRPL31
32	23.3663	23.5013	22.6098	23.3608	23.0087	23.3086	18.7965	19.8139	24.0519					8	8	0.62604	2.27172	Transposon Ty1-BR Gag polyprotein;Capsid protein;Gag-p4;Transposon Ty1-DR1 Gag polyprotein;Capsid protein;Gag-p4;Transposon Ty1-MR2 Gag polyprotein;Capsid protein;Gag-p4;Transposon Ty1-LR1 Gag polyprotein;Capsid protein;Gag-p4;Transposon Ty1-GR3 Gag polyprotein;Capsid protein;Gag-p4;Transposon Ty1-ER2 Gag polyprotein;Capsid protein;Gag-p4;Transposon Ty1-DR5 Gag polyprotein;Capsid protein;Gag-p4;T…	TY1A-BR;TY1A-DR1;TY1A-MR2;TY1A-LR1;TY1A-GR3;TY1A-ER2;TY1A-DR5;TY1A-PR2;TY1A-OR;TY1A-H;TY1B-OR;TY1B-GR3;TY1B-LR1;TY1B-MR2;TY1B-DR1;TY1B-ER2;TY1B-DR5;TY1B-BR;TY1B-PR2;TY1B-H;TY1A-DR3;TY1A-PR3;TY1A-GR2;TY1A-NL2;TY1A-GR1;TY1A-ML1;TY1A-JR2;TY1A-ML2;TY1A-LR3;TY1A-JR1;TY1A-PL;TY1A-LR2;TY1A-ER1;TY1A-DR6;TY1A-PR1;TY1A-A;TY1A-LR4;TY1A-DR4;TY1B-DR4;TY1B-NL2;TY1B-DR3;TY1B-PL;TY1B-GR2;TY1B-GR1;TY1B-ML1;TY1B-E…
391	22.6258	22.1464	23.1351	23.8134	22.146	22.6238	19.7416	19.5696	21.793					4	4	1.37637	2.26769	Eukaryotic translation initiation factor 5	TIF5
369	23.3104	23.1721	22.8861	23.3525	23.0958	23.1357	19.7226	20.3414	22.5124					6	6	1.2433	2.26405	Tyrosine--tRNA ligase, cytoplasmic	TYS1
535	23.1419	22.7069	22.778	22.82	20.4127	22.714	20.6868	20.8802	20.42					3	3	3.5116	2.21326	Protein PSP2	PSP2
185	22.4221	20.57	22.2572	22.2122	20.1739	22.0841	19.5959	18.8271	20.2056					2	2	1.43789	2.20694	Serine/threonine-protein phosphatase 2B catalytic subunit A2	CMP2
207	24.9265	24.9721	25.7172	25.6435	25.5181	25.4844	23.725	18.9306	26.3625					17	17	0.429262	2.19922	V-type proton ATPase catalytic subunit A;Endonuclease PI-SceI	VMA1
320	22.7859	22.7383	22.2682	22.4083	22.5054	23.4994	21.4794	19.8391	19.9152					2	2	1.7588	2.18629	Chromatin-remodeling complex subunit IES6	IES6
394	25.836	25.7108	26.129	26.9014	26.1038	26.84	23.3786	22.7446	25.0239					11	11	1.46281	2.1762	GMP synthase [glutamine-hydrolyzing]	GUA1
227	20.1395	21.0619	23.0338	20.4355	19.7171	20.182	19.4259	18.7738	19.5162					3	3	1.15459	2.17307	Phosphoribosylaminoimidazole carboxylase	ADE2
251	22.6127	22.1528	21.7896	21.8595	19.7996	22.2456	19.2996	19.5431	21.3338					4	4	1.44436	2.12619	20S rRNA accumulation protein 4	TSR4
434	22.6869	22.4298	22.5452	23.0001	22.4449	22.5596	20.4843	19.109	21.6925					4	4	1.32641	2.12539	Reduced viability upon starvation protein 167	RVS167
638	20.7233	22.1438	22.8286	24.0718	18.7623	22.2363	20.0469	19.724	19.5581					7	7	1.53791	2.12222	Conserved oligomeric Golgi complex subunit 4	COG4
690	22.4738	23.6285	23.1304	23.1581	22.9491	23.4812	21.7501	19.2725	21.8582					3	3	1.09613	2.11728	Protoplast secreted protein 2	PST2
291	22.2957	22.0277	23.9442	24.419	22.156	22.375	21.3865	19.8336	20.7055					6	6	1.3214	2.11403	Coatomer subunit gamma	SEC21
650	19.2172	22.1419	21.1075	19.5367	21.3601	19.8347	18.0996	20.1587	18.0958					2	2	0.863162	2.03747	Pyridoxamine 5-phosphate oxidase homolog	YPR172W
387	21.5397	21.7673	23.9867	25.2736	22.3992	22.3676	19.5713	19.32	22.3152					12	12	0.754013	2.02907	Eukaryotic translation initiation factor 3 subunit A	RPG1
263	23.4274	23.1974	22.9343	23.0938	22.7617	22.7267	20.6337	20.4623	22.3853					2	2	1.48772	2.0259	RNA-binding protein SRO9	SRO9
504	21.5583	19.8907	23.091	26.6	19.8544	21.1745	18.8514	19.0871	20.535					6	6	0.885975	2.02215	Nonsense-mediated mRNA decay protein 5	NMD5
257	22.6875	22.0423	22.1358	21.947	21.8733	21.5805	20.0013	19.983	20.8199					2	2	2.38818	2.02049	Pumilio homology domain family member 4	PUF4
696	22.3576	22.1473	22.262	23.1135	21.6426	22.2575	19.8682	19.574	21.2895					2	2	1.70892	2.01177	Protein PAR32	PAR32
514	22.2829	22.1915	21.2322	21.6227	21.858	21.0805	20.4546	20.1058	19.1441					3	3	1.74702	2.0007	Assembly-complementing factor 4	ACF4
403	23.0465	23.286	22.8571	22.4555	22.4121	22.6208	19.7321	21.0674	22.4236					4	4	1.18824	1.98885	NADPH-dependent aldose reductase GRE3	GRE3
466	24.3019	23.3737	23.3968	23.1972	23.0467	23.4052	22.975	20.0861	22.045					8	8	1.03243	1.98875	Nucleoporin NUP159	NUP159
502	20.7786	20.4078	22.8111	24.7595	19.8154	21.807	19.3658	18.6434	20.1278					6	6	1.06607	1.9535	Cargo-transport protein YPP1	YPP1
376	25.2883	25.2354	23.9388	23.145	24.7916	24.184	19.5305	23.5258	25.5515					9	9	0.462567	1.95157	Guanine nucleotide-binding protein subunit beta-like protein	ASC1
360	22.592	21.9605	22.3853	22.1574	21.8697	21.8744	19.9578	20.8424	20.3935					4	4	2.42721	1.91468	Coenzyme A biosynthesis protein 3	CAB3
617	23.1486	19.8888	23.9746	23.6301	24.3489	23.7257	20.2301	20.2107	20.858					8	8	0.684594	1.90441	Uncharacterized protein YDR239C	YDR239C
569	22.2767	22.3492	22.5411	22.9589	22.5834	22.559	21.0131	19.6557	20.8948					3	3	1.875	1.86772	mRNA stability protein IGO1	IGO1
558	24.0952	23.7159	24.0118	22.7975	23.5178	23.7856	22.0246	22.5214	21.7043					5	5	2.66683	1.85751	PAB1-binding protein 1	PBP1
447	22.9384	22.7248	24.2427	24.6072	23.2345	23.8393	21.1388	19.7185	23.5151					5	5	0.697793	1.84448	ABC transporter ATP-binding protein ARB1	ARB1
433	20.7526	19.2645	23.896	23.5525	23.2247	23.0666	20.0277	19.3966	18.9592					6	6	0.587833	1.84323	Eukaryotic translation initiation factor 5B	FUN12
436	21.6455	21.3967	22.3978	22.6578	22.1088	22.0538	20.1246	20.0719	19.8032					4	3	2.3355	1.81342	Eukaryotic initiation factor 4F subunit p130	TIF4632
407	22.3269	20.7584	21.987	22.6431	21.3846	21.5266	20.2957	19.4718	19.963					3	3	1.54009	1.78061	Putative oxidoreductase TDA3	TDA3
310	21.1233	21.1101	22.5474	20.3989	19.2963	21.3009	19.4451	19.5483	20.4485					2	2	1.44211	1.77958	H/ACA ribonucleoprotein complex subunit 2	NHP2
510	21.8411	21.3653	22.2341	22.2097	21.2749	22.1907	19.9048	18.6049	21.6018					3	3	0.91848	1.77637	T-complex protein 1 subunit theta	CCT8
313	23.7924	23.7444	23.8201	25.1	23.787	23.4877	22.4037	19.7813	23.9175					7	7	0.655932	1.75146	Zuotin	ZUO1
577	22.9378	23.583	24.4313	22.1718	24.3065	24.1881	23.1949	19.1455	23.3828					11	2	0.529954	1.74294	60S ribosomal protein L15-B	RPL15B
565	21.5842	21.9732	21.595	21.0124	21.0093	20.8334	18.459	19.9096	21.5896					2	2	0.882903	1.73139	Chaotic nuclear migration protein 67	CNM67
350	19.1513	22.43	23.3254	23.4556	22.9061	22.6536	19.1349	20.7464	19.8627					7	7	0.565602	1.72089	Antiviral helicase SKI2	SKI2
544	25.2266	24.6164	24.4625	24.8382	24.6661	24.6853	23.7097	20.6389	24.8057					11	11	0.606684	1.71707	Aromatic/aminoadipate aminotransferase 1	ARO8
248	23.6003	23.3979	22.58	22.5425	22.5841	22.7473	19.9212	22.0381	22.4994					4	4	0.93557	1.70649	SEC14 cytosolic factor	SEC14
597	20.9261	21.8055	22.0479	22.5363	20.3513	21.9338	19.0419	21.2065	19.4234					2	2	1.06821	1.70253	SMY2 homolog 2	SYH1
96	23.2473	22.7228	21.1564	18.6962	19.5295	19.4851	20.7858	20.9994	20.2358					3	3	1.19751	1.70183	Catalase T	CTT1
698	23.5129	19.4462	23.0568	23.0293	20.9857	22.9668	19.9847	19.8558	21.0962					3	3	0.558113	1.69311	Transcriptional activator HAA1	HAA1
288	25.2457	24.5674	24.0852	23.9253	24.8237	24.3022	22.667	22.4244	23.7605					4	4	1.46895	1.68215	Cystathionine gamma-lyase	CYS3
349	26.5911	26.6061	25.8305	26.1795	26.3638	26.4957	24.8369	25.2279	23.9406					12	12	1.66078	1.67411	ADP-ribosylation factor GTPase-activating protein GCS1	GCS1
191	24.0249	23.6732	24.1924	25.3001	23.6318	24.0387	22.5646	19.7485	24.6206					10	10	0.509467	1.65224	Lysine--tRNA ligase, cytoplasmic	KRS1
643	22.5831	22.091	21.4505	18.6693	20.3724	20.6423	19.7497	20.4625	21.0084					2	2	1.53789	1.63464	Uncharacterized protein YLR177W	YLR177W
470	22.7748	21.7761	21.5181	21.651	19.8734	21.6827	19.487	20.9893	20.7293					2	2	1.26478	1.62109	RNA-binding protein SGN1	SGN1
431	25.6905	25.6034	25.576	26.3281	25.9266	26.0761	23.6707	23.0944	25.3403					11	11	1.10753	1.58823	Flavohemoprotein	YHB1
662	21.6225	21.7838	22.0188	22.1803	21.8374	21.675	20.7676	20.9658	18.9402					3	3	1.13737	1.58384	Protein NBA1	NBA1
233	22.1068	22.2552	22.1909	22.593	21.8128	22.1697	20.8019	19.0212	22.0131					5	5	0.838597	1.57221	V-type proton ATPase subunit E	VMA4
598	26.556	26.1272	25.7847	25.7259	25.6316	25.7601	24.3784	24.943	24.4695					12	12	2.27277	1.559	Nucleolar GTP-binding protein 1	NOG1
321	21.7019	21.9593	21.2887	21.0215	21.4395	21.3052	19.9701	20.493	19.9506					2	2	2.33716	1.5121	Asparagine-rich protein	NRP1
40	22.8528	22.8046	22.4331	22.1157	22.0068	21.874	19.4613	22.1844	21.9319					2	2	0.790267	1.50431	Superoxide dismutase [Cu-Zn]	SOD1
223	20.3457	19.7978	22.0257	22.5656	19.4997	21.5124	19.7364	20.0221	17.9273					4	4	0.729921	1.49445	Nucleoporin NUP1	NUP1
554	22.2424	22.3054	23.3707	23.1548	22.805	22.3926	21.5184	20.0992	21.8551					3	3	1.0704	1.48194	Sphingolipid long chain base-responsive protein PIL1	PIL1
553	22.2881	22.0668	19.7144	21.9022	22.4059	21.889	20.653	19.6895	19.4109					3	3	0.727533	1.43863	Eukaryotic translation initiation factor 2A	YGR054W
151	23.6377	25.0781	23.5729	22.4609	24.503	23.7287	19.0292	24.0211	24.9857					4	4	0.301701	1.41753	60S ribosomal protein L18-B;60S ribosomal protein L18-A	RPL18B;RPL18A
518	21.7046	19.6184	22.0029	21.3413	20.0514	18.5548	19.7637	19.6843	19.7466					2	2	0.852601	1.37712	Protein SGM1	SGM1
76	23.1996	22.5174	22.7954	22.5974	19.4742	22.1694	22.5245	19.6968	22.1778					2	2	0.683523	1.37108	60S acidic ribosomal protein P2-alpha	RPP2A
380	25.7037	23.802	23.329	23.09	23.4131	23.4035	23.2824	23.4701	22.0113					4	4	0.723515	1.357	AGC kinase YPK3	YPK3
459	22.0156	21.8922	20.6404	19.5609	20.7991	20.4878	20.1565	21.0219	19.3273					2	2	0.959574	1.3475	Uncharacterized protein YMR147W
331	19.0058	20.4418	23.8745	25.6558	18.5604	20.033	20.046	18.6351	20.6536					9	9	0.353539	1.3292	Importin alpha re-exporter	CSE1
215	23.8384	23.7371	22.4832	22.2477	22.1732	22.0597	22.4527	22.0853	21.541					8	4	1.22208	1.32655	S-adenosylmethionine synthase 2	SAM2
92	21.8093	21.8166	21.819	21.8159	21.7648	19.3924	20.3281	22.2172	18.9607					4	4	0.625858	1.313	Hsp90 co-chaperone Cdc37	CDC37
591	22.021	22.4802	22.2914	22.7665	21.7562	22.9454	20.0929	19.9721	22.7953					4	4	0.634524	1.31077	Nascent polypeptide-associated complex subunit beta-1	EGD1
195	22.2453	21.9485	23.0953	23.4815	22.5072	22.4364	20.8987	20.6363	21.8549					5	5	1.209	1.29973	Phenylalanine--tRNA ligase alpha subunit	FRS2
273	21.4666	21.9912	22.2884	22.0492	21.9351	22.4995	21.048	19.6515	21.2003					2	2	1.09957	1.28214	CTP synthase 1	URA7
529	24.8701	24.5776	22.9374	23.3206	23.2395	23.1997	19.4259	24.3416	24.7959					4	4	0.281635	1.27391	60S ribosomal protein L38	RPL38
428	26.148	25.9258	26.6583	25.7249	26.0313	25.7447	24.4539	25.0401	25.5456					8	8	1.48924	1.23084	Suppressor protein STM1	STM1
35	24.12	24.4026	23.3687	23.6571	23.241	23.5761	24.3389	20.5248	23.4238					3	3	0.431832	1.20125	Cytochrome c iso-1	CYC1
640	19.4649	20.4924	24.2714	27.6236	20.7299	21.355	20.3404	19.7835	20.5994					7	7	0.32397	1.16846	Importin subunit beta-1	KAP95
415	22.8197	22.8859	19.7317	22.0243	22.5256	22.099	19.185	19.8344	22.9165					4	4	0.306474	1.16712	Nascent polypeptide-associated complex subunit alpha	EGD2
683	21.2455	21.2117	21.497	22.6906	21.1814	21.2644	20.2763	19.2567	20.954					3	3	1.08364	1.15574	26S proteasome regulatory subunit RPN5	RPN5
161	20.7504	19.8314	22.8471	22.4894	21.6282	22.0444	18.2812	19.7385	21.9843					5	5	0.337055	1.14164	Lanosterol 14-alpha demethylase	ERG11
427	22.3335	22.6721	22.0612	22.176	19.6309	22.2252	21.7831	20.1489	21.762					2	2	0.92249	1.12428	L-asparaginase 1	ASP1
45	26.223	25.8426	24.2763	23.7719	24.9352	25.3914	24.2596	23.8295	24.8931					11	11	0.7684	1.11992	Inorganic pyrophosphatase	IPP1
64	26.3984	26.1556	26.0273	25.7307	25.4783	25.6928	24.7113	24.8769	25.7211					17	17	1.52158	1.09064	Polyadenylate-binding protein, cytoplasmic and nuclear	PAB1
623	20.4738	20.122	24.5557	25.2318	20.515	20.9838	20.2579	20.8539	20.8579					5	5	0.299845	1.06063	Importin beta SMX1	SXM1
520	20.7753	20.3144	22.2382	21.1888	20.232	19.4114	19.441	19.8863	20.8552					2	2	0.665144	1.04844	Long-chain-fatty-acid--CoA ligase 4	FAA4
97	25.0698	25.341	25.27	25.3819	25.5279	24.9499	23.7071	23.4841	25.4575					8	8	0.736379	1.0107	Ketol-acid reductoisomerase, mitochondrial	ILV5
700	21.2987	20.0996	20.6392	21.0225	18.3541	18.6102	19.606	19.5238	19.8763					3	3	1.30529	1.01047	Translation machinery-associated protein 7	TMA7
613	20.4281	19.5462	23.0535	23.8277	19.1197	18.9616	19.6384	18.824	21.5437					8	8	0.309915	1.00722	Clustered mitochondria protein 1	CLU1
319	21.4918	21.1993	21.4124	22.3881	21.1577	21.3675	19.4052	20.6084	21.0855					3	3	0.921905	1.00148	Fimbrin	SAC6
155	26.3878	28.2752	30.9791	31.1193	29.4201	30.6882	26.4647	27.0578	29.1486					8	8	0.251532	0.990332	60S ribosomal protein L19-B;60S ribosomal protein L19-A	RPL19B;RPL19A
299	19.4007	18.6451	22.0873	20.0424	20.1662	20.0226	19.8514	19.4297	17.9306					2	2	0.336053	0.973785	Neutral trehalase	NTH1
125	19.8493	20.9419	21.176	21.4256	20.8773	21.0022	19.8884	19.393	19.9584					2	2	0.954352	0.909122	Translation initiation factor eIF-2B subunit gamma	GCD1
619	20.8965	19.6097	20.1006	19.2174	19.5039	20.85	18.7028	20.366	18.919					2	2	0.609115	0.872983	Regulator of V-ATPase in vacuolar membrane protein 2	RAV2
95	28.6404	28.4202	29.1464	29.355	29.5324	29.1982	27.7673	27.9157	27.9706					9	9	1.72256	0.851117	Protein MET17;O-acetylhomoserine sulfhydrylase;O-acetylserine sulfhydrylase	MET17
203	26.008	25.4742	27.2441	28.1799	25.9289	26.3141	25.0561	23.4723	27.741					25	25	0.238624	0.818977	Elongation factor 3A	YEF3
646	21.6061	21.3193	21.5019	21.229	21.8046	19.1829	20.0709	20.7781	21.1694					2	2	1.13668	0.802961	Rho1 guanine nucleotide exchange factor TUS1	TUS1
495	20.685	20.27	20.0427	20.1459	19.6169	22.8993	19.8754	19.2414	19.4892					2	2	1.40984	0.797206	Coatomer subunit delta	RET2
79	29.1574	29.3835	29.1861	29.8906	29.8321	29.9821	27.8564	27.9994	29.4855					15	3	0.688508	0.795202	60S ribosomal protein L7-A	RPL7A
443	22.4551	22.2577	22.4604	23.8203	22.8365	23.1548	19.9111	21.9455	22.9363					5	5	0.372173	0.793418	D-lactate dehydrogenase [cytochrome] 3	DLD3
627	18.8794	20.8051	20.013	20.63	20.121	20.4138	19.5746	19.0288	18.7175					2	2	0.576053	0.792208	mRNA transport factor GFD1	GFD1
326	21.7768	21.5639	22.0674	22.6643	22.704	22.6987	20.9718	21.9275	20.1491					2	2	0.667819	0.786558	Protein SKG6	SKG6
126	18.7936	19.1795	26.7309	29.4632	22.9774	23.1407	19.1863	20.0698	23.0973					36	36	0.0988442	0.783581	Isoleucine--tRNA ligase, cytoplasmic	ILS1
593	20.9404	20.7847	21.0914	21.5224	21.1408	20.9625	20.718	20.2095	19.5449					3	3	1.04579	0.781372	Transcriptional regulatory protein LGE1	LGE1
555	21.6336	20.659	22.0308	22.0672	20.8081	21.8489	18.9993	20.7293	22.2554					5	5	0.310517	0.779775	Pescadillo homolog	NOP7
406	25.2572	25.2656	25.0721	25.3839	24.9065	25.053	24.6386	25.2556	23.3905					8	8	0.62775	0.770053	AP-1-like transcription factor YAP3	YAP3
645	19.2839	20.1637	19.7384	20.3416	20.9513	20.2918	18.844	19.5243	18.5257					2	2	0.917303	0.763962	Vacuolar protein sorting-associated protein 74	VPS74
70	21.9642	21.1365	21.3715	20.6634	20.1897	19.9015	21.7867	19.4482	20.9626					4	3	0.448194	0.758229	Hexokinase-1	HXK1
115	23.308	22.9404	22.6499	23.3849	22.3462	23.1692	20.1365	21.3118	25.1777					5	5	0.188756	0.7574	40S ribosomal protein S19-A;40S ribosomal protein S19-B	RPS19A;RPS19B
609	19.7102	21.2072	21.8859	21.7141	19.8899	21.4919	20.2283	20.4666	19.8606					2	2	0.48974	0.749255	Serine/threonine-protein kinase STE20	STE20
402	24.0552	23.9881	25.7779	26.3115	24.4521	25.5539	23.0549	23.1013	25.4297					15	15	0.310824	0.745114	Putative proline--tRNA ligase YHR020W	YHR020W
278	22.1017	20.571	20.098	22.3788	21.9134	22.1753	20.6382	18.5808	21.3339					2	2	0.29214	0.73923	Signal recognition particle subunit SEC65	SEC65
585	20.4789	20.4059	21.8454	20.8438	19.5307	20.5299	20.0411	19.4083	21.0722					2	2	0.47354	0.73619	Resistance to glucose repression protein 1	REG1
647	20.0871	20.9263	21.6914	21.3947	20.6068	20.2372	19.9637	20.7407	19.7934					3	3	0.601815	0.735664	Coronin-like protein	CRN1
327	26.3139	26.1272	26.5547	25.924	25.9227	26.1397	25.9854	26.5631	24.2799					15	15	0.445923	0.722479	Protein SMY2	SMY2
488	21.4925	21.1582	20.6308	21.209	19.1829	20.9839	20.8412	19.5121	20.8539					2	2	0.60654	0.691425	T-complex protein 1 subunit eta	CCT7
296	19.1515	19.2865	22.0504	25.7426	20.5152	20.7604	19.2769	19.8125	19.3319					7	7	0.290267	0.688996	Importin subunit beta-3	PSE1
50	26.5497	25.9915	26.1697	26.8016	25.8409	25.9509	25.3862	24.8627	26.4061					13	13	0.641657	0.68535	Tryptophan synthase	TRP5
174	18.589	21.4721	23.7175	25.6949	19.2605	23.017	19.8953	19.026	22.8025					10	10	0.134855	0.684952	N-terminal acetyltransferase A complex subunit NAT1	NAT1
611	19.49	20.0971	21.5204	22.3901	20.3342	21.635	19.671	20.2416	19.1439					3	3	0.429854	0.683658	NADPH dehydrogenase 2	OYE2
240	19.3102	19.5249	22.606	22.0265	22.1251	22.095	20.4524	19.0316	19.9111					4	4	0.234601	0.681985	Protein SPA2	SPA2
509	20.2519	19.7263	21.5355	23.5984	20.0649	20.4265	19.3879	19.3816	20.7014					5	5	0.418027	0.68095	Nucleolar protein 9	NOP9
57	22.4872	20.4692	26.5348	26.4113	24.7034	25.671	18.8798	24.0341	24.5721					4	4	0.09381	0.668432	Histone H4	HHF1
145	25.8406	26.2188	25.6609	26.0911	26.2079	26.148	23.9931	24.408	27.321					7	7	0.248856	0.666047	40S ribosomal protein S6-B;40S ribosomal protein S6-A	RPS6B;RPS6A
423	22.2763	22.3662	22.1164	22.0355	22.1653	22.2629	19.9864	21.3439	23.471					4	4	0.254988	0.652539	Nuclear segregation protein BFR1	BFR1
556	20.1311	18.9149	22.589	21.9945	20.9222	21.7322	19.8937	20.2369	19.6076					3	3	0.225575	0.632263	Uncharacterized protein YGR130C	YGR130C
541	19.5528	21.3999	20.2398	19.2067	19.4435	20.0639	19.0593	20.1149	20.3046					2	2	0.358517	0.571194	Mannosyl-oligosaccharide glucosidase	CWH41
316	24.3128	23.9849	23.828	24.2497	24.1307	24.147	21.437	23.701	25.3074					6	6	0.189347	0.560067	Cystathionine beta-synthase	CYS4
153	24.3684	24.4916	23.1721	23.818	23.7543	24.0351	23.9851	20.3283	26.0766					6	6	0.114777	0.547332	60S ribosomal protein L12-B;60S ribosomal protein L12-A	RPL12B;RPL12A
527	21.7372	21.9721	23.303	23.7194	22.797	22.7047	21.0526	20.4708	24.0196					10	7	0.152071	0.489761	Asparagine synthetase [glutamine-hydrolyzing] 2	ASN2
113	20.4325	20.8849	19.9855	19.4808	21.2535	23.0349	19.3719	20.8073	19.6589					2	2	0.406423	0.488267	Phosphate system positive regulatory protein PHO4	PHO4
699	20.5065	21.1555	20.8184	23.6582	19.8043	20.5863	20.5208	20.4954	20.0385					6	6	0.907882	0.475189	Ribosomal RNA-processing protein 12	RRP12
452	20.6425	19.0257	24.2408	26.2547	21.1745	20.9067	20.6488	19.7106	22.153					10	10	0.0982825	0.465535	Importin subunit beta-4	KAP123
519	20.8913	20.8652	20.9524	19.7082	21.7926	20.1238	20.7017	20.3805	20.2572					3	3	1.55708	0.456544	Aldehyde dehydrogenase [NAD(P)+] 1;Aldehyde dehydrogenase [NAD(P)+] 2	ALD2;ALD3
657	20.1634	19.9802	20.2288	20.2923	19.3975	20.9013	18.2463	19.9827	20.8159					2	2	0.227743	0.442488	NADPH-dependent alpha-keto amide reductase
457	23.2072	23.6096	22.4252	22.5681	23.2151	23.4826	22.8513	22.7639	22.3114					4	4	0.495828	0.438492	Superoxide dismutase 1 copper chaperone	CCS1
242	22.6083	22.498	24.4135	25.3452	23.0596	24.0175	22.3965	20.0006	25.8256					8	8	0.0851012	0.432374	Transketolase 1	TKL1
458	22.7758	23.6211	23.6212	24.5687	23.7496	24.2423	20.3855	23.3044	25.0408					4	4	0.112103	0.429127	60S ribosomal protein L13-B;60S ribosomal protein L13-A	RPL13B;RPL13A
63	20.5489	19.818	20.2552	22.6711	20.196	19.6526	19.1118	19.8064	20.5242					2	2	0.356005	0.39322	Argininosuccinate lyase	ARG4
52	27.5207	27.4647	26.6595	27.0251	27.186	27.2634	26.3132	26.3929	27.7719					11	11	0.285746	0.38893	Phosphoglycerate mutase 1	GPM1
626	20.7019	21.278	21.66	19.9903	19.1267	19.4504	20.8267	20.4844	21.2298					2	2	0.447483	0.366293	Glutamate decarboxylase	GAD1
220	19.9447	19.7672	19.9576	19.1041	19.8792	22.9123	18.5857	20.7183	19.2739					3	3	0.225243	0.363836	Dihydroorotase	URA4
576	26.9762	26.7718	27.3577	28.0057	27.389	27.4988	26.3299	26.4797	27.2561					17	17	0.445419	0.346629	Magnesium-activated aldehyde dehydrogenase, cytosolic	ALD6
628	26.095	25.6942	25.8967	25.0065	25.129	25.0837	25.7289	25.8562	25.0892					6	6	0.567586	0.33717	Reticulon-like protein 1	RTN1
86	29.9571	31.8912	31.6867	29.1428	31.7026	31.9379	30.4645	31.285	30.785					12	3	0.194427	0.333457	60S ribosomal protein L15-A	RPL15A
247	28.9437	30.2179	29.6086	28.6609	29.6566	30.3036	28.8338	29.5154	29.445					14	3	0.311173	0.325318	60S ribosomal protein L24-B	RPL24B
177	20.7724	21.1636	20.9211	20.8622	21.0477	20.3303	19.7882	19.1245	23.0594					5	5	0.08564	0.295021	Aspartate-semialdehyde dehydrogenase	HOM2
58	28.604	30.2438	31.151	31.2313	30.7376	31.0343	28.9416	29.82	30.3903					10	10	0.120233	0.282285	60S ribosomal protein L28	RPL28
607	19.8669	21.2562	21.7362	22.5116	19.0291	21.3035	20.0916	20.1305	21.8448					2	2	0.119563	0.264105	Protein arginine N-methyltransferase 2	RMT2
675	21.493	21.8159	18.7764	20.1444	19.8959	20.4343	21.4453	19.8303	20.0217					2	2	0.085409	0.262646	RNA polymerase II transcription factor B subunit 4	TFB4
358	19.965	20.0685	20.7325	20.4145	19.5727	19.9844	20.6275	20.4973	18.8852					2	2	0.154531	0.251996	Proteasome assembly chaperone 2	ADD66
404	22.7412	22.6869	24.5783	26.265	23.6639	24.0701	22.0762	22.2456	24.9589					9	9	0.0758004	0.241888	6-phosphogluconate dehydrogenase, decarboxylating 1	GND1
362	19.8309	19.5164	20.0273	20.7249	20.6932	21.5329	19.0382	19.1888	20.4305					2	2	0.197407	0.239017	PAB-dependent poly(A)-specific ribonuclease subunit PAN3	PAN3
62	29.7117	29.7845	28.9692	29.2314	29.3746	29.3146	29.0976	28.7354	29.9724					17	17	0.186662	0.220001	Elongation factor 1-alpha	TEF1
454	19.1673	22.5306	19.5876	22.3362	19.2513	22.4861	20.28	19.3092	21.0431					2	2	0.0647313	0.217748	VPS4-associated protein 1	VFA1
664	20.8233	20.7911	20.8508	19.6446	19.0314	20.0403	21.1581	20.2199	20.4725					2	2	0.295872	0.204931	Protein SGT1	SGT1
496	23.9174	23.3918	25.9368	26.2823	24.2743	24.8002	23.5457	23.338	25.7556					16	16	0.0642357	0.202251	Glutamate--tRNA ligase, cytoplasmic	GUS1
417	20.6953	21.7813	21.3176	21.8332	21.5242	21.468	20.5473	19.4738	23.1933					5	5	0.0581919	0.193272	Branched-chain-amino-acid aminotransferase, mitochondrial	BAT1
170	24.2807	24.0741	23.5359	22.0057	21.913	22.131	24.495	23.8322	23.0432					5	5	0.134694	0.173448	Inositol-3-phosphate synthase	INO1
163	25.3003	24.8573	24.0914	24.0414	24.4335	24.4742	24.1179	24.7559	24.8661					8	4	0.14939	0.169677	S-adenosylmethionine synthase 1	SAM1
138	28.3002	29.6224	29.979	30.2313	30.3433	30.6089	28.7273	28.8443	29.8544					8	8	0.0905379	0.158537	60S ribosomal protein L20-B;60S ribosomal protein L20-A	RPL20B;RPL20A
266	21.2446	19.4527	25.3574	26.1422	22.5832	22.4983	22.1847	20.6794	22.7304					16	16	0.0278102	0.153416	Leucine--tRNA ligase, cytoplasmic	CDC60
463	21.171	19.0392	19.7019	18.9117	20.1295	19.5886	19.9769	20.0492	19.4288					2	2	0.081643	0.1524	26S protease regulatory subunit 4 homolog	RPT2
499	19.9003	20.1286	20.4634	20.682	18.9443	20.402	20.6932	20.5704	18.7752					2	2	0.0834561	0.151169	Nucleoporin NUP85	NUP85
59	26.0751	26.8519	26.709	27.0774	26.5503	26.8229	26.1237	26.44	26.6356					7	7	0.199021	0.14554	40S ribosomal protein S17-B;40S ribosomal protein S17-A	RPS17B;RPS17A
139	27.3306	28.2246	25.8372	24.6126	26.8316	26.5418	27.0285	27.8344	26.1035					7	7	0.0572425	0.141968	60S ribosomal protein L43-B;60S ribosomal protein L43-A	RPL43B;RPL43A
401	20.9378	19.3521	20.8172	21.0426	20.4411	20.7682	18.9472	19.5086	22.2538					4	4	0.0394425	0.132525	Asparagine--tRNA ligase, cytoplasmic	DED81
44	20.0526	21.7329	22.34	18.6484	20.9119	20.6872	20.449	20.8491	22.4477					3	3	0.0472589	0.126558	Histidine biosynthesis trifunctional protein;Phosphoribosyl-AMP cyclohydrolase;Phosphoribosyl-ATP pyrophosphohydrolase;Histidinol dehydrogenase	HIS4
252	23.3365	23.1289	23.8741	23.5663	23.9228	23.7289	23.1551	23.1369	23.75					7	7	0.120664	0.0991542	Sterol 24-C-methyltransferase	ERG6
298	20.6126	21.3357	20.982	21.0694	22.6804	21.0286	21.006	20.4852	21.1931					4	4	0.0988617	0.0819925	Sugar utilization regulatory protein IMP2	IMP2
47	19.9889	20.7192	19.3134	20.8172	20.3927	21.5042	20.675	19.9127	19.2167					2	2	0.0421582	0.0723782	Anthranilate synthase component 1	TRP2
71	23.553	23.1936	23.8505	24.3875	23.5606	23.5526	23.234	22.2776	24.8862					9	8	0.0284142	0.0664056	Hexokinase-2	HXK2
477	25.4421	24.4818	23.627	23.3423	20.1488	23.6051	24.9846	24.8678	23.5124					2	2	0.0295537	0.0620047	40S ribosomal protein S29-B	RPS29B
123	24.1552	24.5076	26.123	25.9319	24.9116	25.5801	24.5256	24.5789	25.5073					11	11	0.0284741	0.0580088	Farnesyl pyrophosphate synthase	ERG20
104	19.9203	21.6975	20.6222	19.4277	19.3919	19.5851	19.5632	19.9749	22.5521					4	4	0.0154938	0.0499554	C-1-tetrahydrofolate synthase, cytoplasmic;Methylenetetrahydrofolate dehydrogenase;Methenyltetrahydrofolate cyclohydrolase;Formyltetrahydrofolate synthetase	ADE3
689	20.6594	19.3797	19.5719	21.3437	19.6485	20.2033	20.3499	20.2298	18.8915					2	2	0.0254107	0.0465959	Pre-mRNA-splicing factor CLF1	CLF1
634	19.0443	19.6177	21.1969	22.3534	20.2719	21.1445	19.6329	19.2104	20.8913					3	3	0.0168131	0.0414384	Eukaryotic translation initiation factor 3 subunit J	HCR1
282	20.1843	19.862	21.9671	22.2638	19.4867	20.1956	20.3547	19.7981	21.7457					2	2	0.0145067	0.0382996	Squalene synthase	ERG9
413	18.8473	19.2777	20.5346	19.9324	18.359	19.807	19.5644	19.903	19.1045					2	2	0.0174437	0.0292327	Cruciform DNA-recognizing protein 1;CRP1 short N-terminal subpeptide;CRP1 short C-terminal subpeptide	CRP1
216	20.9967	20.7167	20.8002	21.0942	20.9346	20.9458	20.4764	18.8564	23.1503					4	4	0.00263978	0.0101376	Aconitate hydratase, mitochondrial	ACO1
159	22.8292	22.491	22.2979	21.9065	19.7552	21.9429	20.8457	22.9969	23.7687					23	4	0.000838978	0.00228564	Heat shock protein SSA1	SSA1
695	18.9073	20.993	17.9801	24.5582	19.7559	19.1951	19.0722	18.4878	20.3464					2	2	0.00271332	-0.00868924	Uncharacterized protein YOL098C
69	21.4498	21.4985	21.6667	21.5858	21.3695	21.5164	20.3453	20.4065	23.8903					6	6	0.00252639	-0.00907516	Aspartate--tRNA ligase, cytoplasmic	DPS1
176	18.8941	19.5744	21.988	21.9719	20.2369	21.6954	20.1564	17.3007	23.0379					6	6	0.00219811	-0.0128148	Glutamine--tRNA ligase	GLN4
116	21.8378	19.2998	20.9086	20.118	19.3656	19.504	19.3415	20.2672	22.4808					4	4	0.00396738	-0.0144335	Phosphomannomutase	SEC53
606	20.9131	19.8576	21.8407	22.9759	20.4274	20.8907	21.3137	20.5466	20.8124					3	3	0.0109569	-0.020448	Phosphoribomutase	PRM15
182	27.3983	28.3969	28.7466	27.3312	28.9271	29.0812	27.5815	28.0893	28.9515					20	20	0.0156475	-0.0268326	60S ribosomal protein L3	RPL3
269	26.0497	26.8667	29.302	29.7835	27.9788	28.9839	26.684	27.1775	28.4583					18	13	0.0100306	-0.0338205	60S ribosomal protein L16-B	RPL16B
56	20.4729	19.5792	24.8599	24.344	23.9728	24.4143	19.653	19.8257	25.5504					2	2	0.00504871	-0.0390402	Histone H2B.2;Histone H2B.1	HTB2;HTB1
194	24.0161	18.4584	20.4942	19.5086	20.521	20.7502	21.4899	19.6612	21.9615					3	3	0.00892016	-0.0479444	Phenylalanine--tRNA ligase beta subunit	FRS1
455	26.7772	26.567	26.2396	26.2186	26.1201	26.1548	25.9607	25.6012	28.1977					16	16	0.0236963	-0.0586262	Heat shock protein SSB2;Heat shock protein SSB1	SSB2;SSB1
54	24.9844	24.5314	24.2414	23.936	24.4892	24.6407	24.9793	24.9959	23.9713					7	7	0.0541387	-0.0631275	Ras-like protein 2	RAS2
120	24.5605	24.1561	25.4853	26.1284	24.765	24.8489	24.7631	24.4897	25.1595					21	21	0.0551522	-0.0701516	Valine--tRNA ligase, mitochondrial	VAS1
204	24.9499	24.7956	25.2361	25.1037	24.85	24.8218	24.9879	24.3013	25.9371					13	13	0.0573539	-0.0815322	ATP-dependent 6-phosphofructokinase subunit alpha	PFK1
355	27.4433	26.3426	25.6634	24.9761	25.7033	25.7178	27.0049	26.0687	26.628					4	4	0.0492605	-0.084081	40S ribosomal protein S27-B;40S ribosomal protein S27-A	RPS27B;RPS27A
165	20.9098	19.9929	20.3355	19.0504	24.2818	21.4034	20.7412	20.2746	20.4935					2	2	0.109097	-0.0903969	Aspartokinase	HOM3
371	18.7821	20.9629	21.3518	19.9981	19.5626	19.3628	19.8851	20.402	21.0896					2	2	0.0362247	-0.0933164	Serine hydroxymethyltransferase, mitochondrial	SHM1
78	26.4453	26.3326	28.1174	28.6126	26.6439	26.7951	27.0453	26.9285	27.2283					34	34	0.0607937	-0.102299	5-methyltetrahydropteroyltriglutamate--homocysteine methyltransferase	MET6
370	25.1538	25.1064	25.3899	23.6975	23.2172	23.3188	24.9085	24.7758	26.295					11	11	0.078317	-0.109716	Serine hydroxymethyltransferase, cytosolic	SHM2
102	19.7147	19.478	20.6836	20.789	20.733	20.4004	18.6565	20.5352	21.0234					2	2	0.0477575	-0.112962	Fatty acid synthase subunit beta;3-hydroxyacyl-[acyl-carrier-protein] dehydratase;Enoyl-[acyl-carrier-protein] reductase [NADH];[Acyl-carrier-protein] acetyltransferase;[Acyl-carrier-protein] malonyltransferase;S-acyl fatty acid synthase thioesterase	FAS1
375	22.7031	22.4167	23.8289	19.9846	21.3897	18.8254	22.4651	22.814	24.0189					8	8	0.0634162	-0.11641	Bifunctional purine biosynthesis protein ADE17;Phosphoribosylaminoimidazolecarboxamide formyltransferase;IMP cyclohydrolase	ADE17
277	28.0391	28.402	28.9414	29.2596	29.3401	29.1335	28.2403	28.4237	29.1087					21	6	0.128194	-0.130053	60S ribosomal protein L8-B	RPL8B
478	26.0249	26.287	25.667	25.62	25.9962	26.356	26.0199	25.893	26.4691					11	11	0.207407	-0.134387	Glycerol-1-phosphate phosphohydrolase 1	GPP1
467	32.5293	33.1674	32.7951	32.6931	32.7856	32.865	33.159	33.146	32.5941					21	21	0.199023	-0.135731	Coatomer subunit epsilon	SEC28
201	23.8073	23.7171	23.0993	23.3983	24.023	23.5216	23.2836	22.891	24.8883					9	9	0.0794125	-0.146396	V-type proton ATPase subunit B	VMA2
225	20.8235	21.0569	19.5312	18.88	20.3085	20.1795	20.44	20.441	20.9767					2	2	0.105755	-0.148722	2-oxoglutarate dehydrogenase, mitochondrial	KGD1
132	28.9403	30.2196	29.5226	28.2872	29.5158	29.9825	29.5703	30.2051	29.3936					11	11	0.134547	-0.162198	60S ribosomal protein L27-A;60S ribosomal protein L27-B	RPL27A;RPL27B
422	19.5293	19.1374	21.3661	21.3573	19.3855	21.2394	21.2015	18.7057	20.6545					2	2	0.0597381	-0.176292	Vacuolar protein sorting-associated protein 45	VPS45
592	25.9817	26.6583	26.2023	26.5153	26.8032	27.1204	26.0875	26.132	27.1739					9	9	0.17062	-0.183714	60S ribosomal protein L21-A;60S ribosomal protein L21-B	RPL21A;RPL21B
212	24.2074	25.0937	25.2229	24.6288	24.9921	25.1417	24.5814	24.9315	25.5736					5	5	0.16342	-0.187482	ADP,ATP carrier protein 2	PET9
158	20.8669	21.0605	21.6253	21.7558	20.3117	21.4622	19.6853	20.0351	24.3991					5	5	0.0419799	-0.188961	ATP-dependent RNA helicase eIF4A	TIF1
348	20.0784	18.0953	19.8856	21.3333	19.8689	21.6222	19.4618	19.3255	19.8462					2	2	0.106147	-0.191401	Protein AST1	AST1
206	23.8238	24.2956	23.8877	24.3995	24.2003	24.3102	24.1372	23.9455	24.5054					17	2	0.366272	-0.193679	60S ribosomal protein L8-A	RPL8A
261	23.3376	23.7507	23.8758	24.4009	24.1104	24.2402	23.6291	22.6071	25.3206					4	4	0.0868133	-0.197564	40S ribosomal protein S2	RPS2
181	24.0842	23.6221	21.7048	21.4419	21.8711	21.7026	22.9	23.1492	23.9774					3	3	0.0916589	-0.205201	60S ribosomal protein L30	RPL30
33	27.9079	29.134	28.9776	29.1325	28.6807	29.5125	28.6551	28.8869	29.1195					8	3	0.202347	-0.214029	60S ribosomal protein L36-B	RPL36B
91	26.8447	28.3092	26.4132	25.2386	26.3827	26.6096	26.3375	28.8235	27.0503					6	3	0.0810614	-0.214741	Ubiquitin-40S ribosomal protein S31;Ubiquitin;40S ribosomal protein S31;Polyubiquitin;Ubiquitin	RPS31;UBI4
268	23.7613	25.235	27.4719	28.0853	26.5812	27.4198	24.9048	25.452	26.7713					16	11	0.0630377	-0.219938	60S ribosomal protein L16-A	RPL16A
498	36.9938	37.2206	37.0938	36.8772	37.1551	37.5301	37.5478	37.5189	36.9066					57	57	0.433007	-0.221687	tRNA-aminoacylation cofactor ARC1	ARC1
536	19.0886	20.1678	19.2605	21.0487	20.2868	21.0935	19.5765	19.7727	19.8357					2	2	0.257719	-0.22267	Polyphosphatidylinositol phosphatase INP52;SAC1-like phosphoinositide phosphatase;Phosphatidylinositol 4,5-bisphosphate 5-phosphatase	INP52
218	19.4431	20.1185	21.0905	19.9081	19.8292	21.9928	20.52	20.34	20.4875					2	2	0.183601	-0.231806	4-nitrophenylphosphatase	PHO13
202	17.9432	20.5772	20.0984	19.8618	21.1231	20.2649	19.1011	18.9622	21.2519					3	3	0.0742184	-0.232112	78 kDa glucose-regulated protein homolog	KAR2
396	19.8495	20.57	19.8349	20.5582	19.3924	20.4707	19.8027	19.8946	21.2865					2	2	0.170897	-0.243115	Signal recognition particle subunit SRP68	SRP68
702	25.1219	26.1918	25.0609	25.6426	26.1544	26.0901	25.5739	25.1399	26.4105					4	4	0.181827	-0.249898	40S ribosomal protein S22-B;40S ribosomal protein S22-A	RPS22B;RPS22A
356	24.4591	24.2108	23.2603	23.5962	24.1857	23.9615	23.8214	23.1026	25.7641					8	7	0.103965	-0.252625	Elongation factor 1-gamma 2	TEF4
72	23.795	24.1909	22.4706	22.0326	22.7594	22.5626	23.6597	23.2163	24.3497					5	5	0.155789	-0.25638	Mitochondrial outer membrane protein porin 1	POR1
322	24.633	24.4908	23.7339	23.3024	24.1717	24.0068	24.2659	25.3733	24.0062					7	7	0.20095	-0.262593	S-(hydroxymethyl)glutathione dehydrogenase	SFA1
522	21.3065	21.5186	22.2191	21.2407	21.9362	21.8786	21.8001	22.7424	21.298					5	5	0.202631	-0.265413	Biotin--protein ligase;Biotin--[methylmalonyl-CoA-carboxytransferase] ligase;Biotin--[propionyl-CoA-carboxylase [ATP-hydrolyzing]] ligase;Biotin--[methylcrotonoyl-CoA-carboxylase] ligase;Biotin--[acetyl-CoA-carboxylase] ligase	BPL1
294	31.9703	31.1182	30.1011	29.602	30.0308	29.7998	32.4561	32.2507	29.2815					36	22	0.0811315	-0.266275	Pyruvate carboxylase 2	PYC2
146	27.9596	29.0099	27.2933	26.9075	28.7224	28.5003	28.2639	28.4249	28.4098					7	7	0.215607	-0.278588	40S ribosomal protein S8-B;40S ribosomal protein S8-A	RPS8B;RPS8A
36	29.4315	29.3006	28.339	27.6127	28.7035	28.5363	29.0883	29.2711	29.5578					13	12	0.310746	-0.282056	Alcohol dehydrogenase 1	ADH1
66	23.5906	25.4058	25.5367	24.6614	25.2838	25.8871	24.4898	25.3337	25.5685					13	2	0.15073	-0.286289	60S ribosomal protein L24-A	RPL24A
276	22.4014	22.4911	21.7469	21.8587	21.7777	21.7656	21.9574	21.8711	23.6777					5	2	0.172702	-0.288965	Protein BMH1	BMH1
142	26.437	27.2788	26.9605	27.0551	26.8657	27.2226	26.8804	27.0812	27.6214					10	10	0.385024	-0.302247	40S ribosomal protein S24-B;40S ribosomal protein S24-A	RPS24B;RPS24A
419	21.0326	21.4602	20.7416	20.0642	19.3802	18.6238	21.1384	21.5282	21.484					2	2	0.558846	-0.305378	10 kDa heat shock protein, mitochondrial	HSP10
414	20.106	18.464	20.432	21.2781	20.208	19.4823	20.2961	19.6358	19.9989					2	2	0.185099	-0.309585	Spindle pole body component SPC97	SPC97
379	28.3292	29.5569	29.2301	28.2169	28.9218	29.4059	29.0526	29.9937	29.0476					8	8	0.269926	-0.325936	60S ribosomal protein L32	RPL32
479	21.0912	20.5515	20.2901	20.9803	21.1965	21.2245	19.8776	20.7466	22.3009					2	2	0.166974	-0.330771	Acetyl-CoA acetyltransferase	ERG10
587	25.41	25.665	23.9295	24.8508	24.6075	24.9413	25.5826	25.1481	25.2827					2	2	0.238111	-0.336301	40S ribosomal protein S15	RPS15
579	22.8102	22.5504	23.1824	23.949	22.6199	23.2764	22.9143	22.7248	23.956					6	6	0.341905	-0.350683	Hydroxymethylglutaryl-CoA synthase	ERG13
311	21.54	19.608	19.7061	22.0161	19.8575	20.6881	21.9846	18.538	21.3934					2	2	0.103054	-0.353974	Eukaryotic translation initiation factor 3 subunit C	NIP1
55	21.8018	21.7745	20.9398	20.4732	20.3753	19.4892	21.4788	21.5215	22.5827					2	2	0.317428	-0.355603	GTP-binding protein YPT1	YPT1
94	19.1639	20.9753	19.7481	19.5051	21.1455	20.0494	21.6487	18.9585	20.3478					3	3	0.139725	-0.355886	Protein SCP160	SCP160
637	20.2166	20.3116	23.1153	22.8703	19.8045	20.3311	21.4073	20.559	22.7594					4	4	0.114191	-0.360701	Adenylosuccinate lyase	ADE13
480	26.6193	27.4005	27.6608	28.8492	28.3323	28.4284	27.4053	26.8094	28.5525					12	12	0.237748	-0.362167	60S ribosomal protein L10	RPL10
476	28.2201	28.5829	27.1701	26.8916	27.3679	27.8287	28.5037	29.0144	27.5464					4	4	0.23706	-0.363773	40S ribosomal protein S29-A	RPS29A
171	20.351	18.4858	21.1537	20.3753	20.5543	19.5331	19.0561	20.6883	21.3687					2	2	0.131516	-0.374235	Eukaryotic peptide chain release factor subunit 1	SUP45
497	32.5387	32.4812	33.0702	33.5352	33.2786	33.542	33.3017	33.1952	32.7169					19	19	0.652033	-0.374535	DNA-directed RNA polymerase I subunit RPA43	RPA43
144	23.9418	23.8578	23.2436	24.1206	24.0284	24.3988	23.2188	22.2046	26.7669					11	11	0.0978027	-0.38235	40S ribosomal protein S4-B;40S ribosomal protein S4-A	RPS4B;RPS4A
586	32.6626	32.2652	33.9422	33.5024	33.2064	33.095	34.3773	33.2179	32.4806					77	77	0.207692	-0.401955	Acetyl-CoA carboxylase;Biotin carboxylase	ACC1
162	20.4275	21.0156	19.9862	20.295	19.3597	19.3285	22.9583	19.3782	20.3093					2	2	0.13426	-0.405495	60S acidic ribosomal protein P1-beta	RPP1B
208	21.8757	18.8444	21.4629	18.8248	21.8228	21.9564	22.0136	19.1919	22.1949					2	2	0.107867	-0.405795	Homoserine kinase	THR1
140	27.3518	28.5651	25.3039	23.6569	26.382	26.6773	27.2426	28.8813	26.3538					7	7	0.127413	-0.418948	60S ribosomal protein L42-B;60S ribosomal protein L42-A	RPL42B;RPL42A
309	22.1259	19.1274	18.8986	20.255	19.7334	18.6773	20.1811	18.5089	22.7309					3	3	0.093896	-0.423021	Eukaryotic translation initiation factor 2 subunit gamma	GCD11
183	27.426	27.3638	27.45	27.3648	26.9951	27.1765	27.6036	27.2584	28.6826					18	18	0.433311	-0.434955	Fructose-bisphosphate aldolase	FBA1
600	20.2289	18.6854	20.097	20.5332	19.069	20.9124	20.1362	20.433	19.7475					4	4	0.337557	-0.435087	Cofilin	COF1
692	20.3063	18.4381	19.4348	18.9946	22.6226	18.4249	19.6776	19.0045	20.8037					2	2	0.226291	-0.43557	Polyamine N-acetyltransferase 1	PAA1
281	21.5405	21.3778	21.2644	21.2639	21.2602	21.167	21.6309	21.4443	22.4231					4	3	0.636782	-0.438517	Elongation factor 1-gamma 1	CAM1
439	25.9905	25.6686	25.459	24.8461	25.397	25.3041	25.9082	25.7761	26.7643					13	13	0.569732	-0.443545	Adenosylhomocysteinase	SAH1
318	23.8554	23.502	24.3811	24.567	24.4779	24.318	23.637	23.7627	25.6873					14	14	0.250629	-0.449521	Heat shock protein homolog SSE1	SSE1
51	25.4637	25.2566	24.818	24.752	25.0486	24.9718	25.2644	25.3783	26.2537					7	7	0.547199	-0.452729	Triosephosphate isomerase	TPI1
85	23.775	24.6534	25.1942	25.1273	24.75	25.2265	24.4653	25.1897	25.33					7	2	0.388396	-0.454144	60S ribosomal protein L36-A	RPL36A
186	25.5127	25.5578	24.5395	24.7164	24.3104	24.9237	25.4233	25.2879	26.2941					7	7	0.435014	-0.465099	Peptidyl-prolyl cis-trans isomerase	CPR1
315	19.9744	19.8534	21.1485	19.8619	19.9846	20.4026	19.5303	20.3829	22.462					4	4	0.184583	-0.466307	V-type proton ATPase subunit a, vacuolar isoform	VPH1
205	25.5804	25.3235	25.8102	25.6921	25.4256	25.4573	26.0337	26.0683	26.0898					9	9	1.59639	-0.492581	ATP-dependent 6-phosphofructokinase subunit beta	PFK2
156	26.6251	27.4841	27.5506	27.9189	26.9135	27.6369	27.4601	27.82	27.863					11	11	0.694638	-0.494444	60S ribosomal protein L35-B;60S ribosomal protein L35-A	RPL35B;RPL35A
244	20.8678	21.0871	21.87	22.0773	21.3706	19.1155	21.488	21.383	22.482					4	4	0.476536	-0.50935	54S ribosomal protein L25, mitochondrial	MRPL25
501	26.8803	26.4657	25.7561	26.3263	25.6133	26.4094	27.3676	26.6207	26.6667					5	5	0.563954	-0.517649	40S ribosomal protein S10-A;40S ribosomal protein S10-B	RPS10A;RPS10B
189	19.4384	19.5928	19.9367	20.58	20.3505	19.9434	19.2294	19.8846	21.4303					2	2	0.322366	-0.52547	Transaldolase	TAL1
210	20.2622	20.153	20.0516	19.7977	19.7087	19.5814	20.2032	20.956	20.9					2	2	0.997205	-0.530779	Glucokinase-1	GLK1
222	17.9524	20.073	18.8077	20.817	19.2856	19.2028	19.1374	19.4356	19.8737					2	2	0.341238	-0.537853	Eukaryotic translation initiation factor 2 subunit alpha	SUI2
154	23.9387	24.4246	23.1744	24.3832	23.7728	24.1454	23.9379	23.7144	25.5282					5	5	0.33345	-0.547584	40S ribosomal protein S18-B;40S ribosomal protein S18-A	RPS18B;RPS18A
364	24.6361	25.3795	24.3951	23.8311	25.1416	25.0599	25.2817	25.4439	25.3339					5	5	0.850749	-0.549567	60S ribosomal protein L14-A;60S ribosomal protein L14-B	RPL14A;RPL14B
200	20.7379	20.6848	20.9609	21.0269	20.6459	20.8462	20.374	20.6596	23.0231					3	3	0.263805	-0.557694	Threonine synthase	THR4
103	21.1037	18.9428	20.1077	20.1206	20.666	20.5141	19.7786	20.2528	21.805					2	2	0.254796	-0.560774	Bifunctional purine biosynthetic protein ADE5,7;Phosphoribosylamine--glycine ligase;Phosphoribosylformylglycinamidine cyclo-ligase	ADE5,7
534	20.2286	20.2246	19.9082	18.9047	19.0039	20.1822	20.0819	19.3991	22.6109					9	2	0.230106	-0.576859	Inosine-5-monophosphate dehydrogenase 3	IMD3
166	28.599	28.4581	27.9006	27.7587	28.0029	27.7197	29.9242	29.6823	27.0835					34	19	0.244245	-0.577452	Pyruvate carboxylase 1	PYC1
48	24.2868	24.3267	24.3959	23.2474	23.4285	23.2022	24.6099	24.7989	25.3518					18	7	1.21967	-0.583762	Enolase 1	ENO1
148	25.2394	25.396	24.8359	25.6364	25.4437	25.6106	25.1175	25.4897	26.6497					9	9	0.534839	-0.595151	60S ribosomal protein L1-B;60S ribosomal protein L1-A	RPL1B;RPL1A
284	19.9932	19.4382	18.8848	19.854	20.5053	18.9776	19.878	18.9723	21.2722					3	3	0.335055	-0.602123	Long-chain-fatty-acid--CoA ligase 1	FAA1
243	24.3756	24.0712	24.1823	24.4767	24.1432	24.6209	24.8876	24.3654	25.1873					4	4	1.1086	-0.603725	Eukaryotic translation initiation factor 5A-1	HYP2
531	23.1385	23.7146	23.5688	23.9072	24.6685	24.3582	23.6479	23.8816	24.7251					11	3	0.759133	-0.610883	60S ribosomal protein L4-B	RPL4B
67	28.8472	28.556	26.6764	25.2534	27.345	26.8566	29.1056	29.3819	27.4406					9	9	0.270837	-0.616178	60S ribosomal protein L25	RPL25
160	26.8575	26.276	26.0481	25.8714	26.0153	26.1376	26.4899	26.472	28.0886					26	7	0.457425	-0.622992	Heat shock protein SSA2	SSA2
98	29.1732	29.0144	29.1731	29.2388	29.2415	29.0498	29.1338	29.1308	30.9765					23	23	0.435158	-0.626792	Pyruvate decarboxylase isozyme 1	PDC1
293	25.1186	24.792	27.1626	28.5457	25.7323	25.937	25.6147	25.1242	28.2273					22	22	0.199889	-0.630986	Elongation factor 2	EFT1
312	26.6276	26.2614	25.9609	26.2061	26.1853	26.4797	27.2877	27.4919	25.9838					20	20	0.553829	-0.637838	Nucleoporin NUP2	NUP2
133	22.862	23.7976	24.6728	25.6606	23.9645	24.474	23.8395	24.1442	25.2678					4	4	0.398071	-0.63975	60S ribosomal protein L31-A;60S ribosomal protein L31-B	RPL31A;RPL31B
287	21.455	21.1253	21.2352	21.0386	21.7684	21.2306	21.2819	20.875	23.5819					5	5	0.308188	-0.641121	Homoserine dehydrogenase	HOM6
150	27.2261	27.9201	25.5963	24.4479	26.0333	25.7898	27.2867	28.2819	27.123					8	8	0.346083	-0.649677	40S ribosomal protein S11-B;40S ribosomal protein S11-A	RPS11B;RPS11A
264	20.0592	19.662	19.8517	19.8142	19.7463	19.1208	19.4422	19.6727	22.4094					5	5	0.27152	-0.650452	Cell division control protein 48	CDC48
344	22.5692	22.6462	19.6632	19.2202	21.2475	18.9292	22.7064	20.0091	24.1149					3	3	0.156793	-0.650601	Peroxiredoxin TSA1	TSA1
300	19.911	20.8553	19.9957	21.7688	21.265	21.9411	20.6945	20.6746	21.3571					2	2	0.805541	-0.654722	V-type proton ATPase subunit d	VMA6
334	26.0752	25.8202	25.2935	26.0241	25.9428	26.6611	26.0885	25.8292	27.2457					11	4	0.597914	-0.658154	40S ribosomal protein S1-A	RPS1A
521	22.4717	22.379	21.4627	21.9102	22.1191	22.0494	22.3822	21.5259	24.4098					9	6	0.29658	-0.668174	40S ribosomal protein S7-B	RPS7B
420	19.9559	20.5524	19.6221	19.411	20.2807	19.8949	19.738	19.9924	22.4331					2	2	0.306383	-0.677694	Eukaryotic translation initiation factor 1A	TIF11
382	20.3999	19.8339	20.5075	21.4587	20.5468	20.9896	19.9187	20.0962	22.8024					2	2	0.293038	-0.691996	Glycine--tRNA ligase 1, mitochondrial	GRS1
486	23.98	23.631	23.1236	22.8286	23.2671	22.9417	23.9795	23.4598	25.4159					7	7	0.483526	-0.706832	Mannose-1-phosphate guanyltransferase	PSA1
325	20.3331	19.351	20.5043	19.508	19.9276	20.2921	20.5071	19.2299	22.5959					3	3	0.274555	-0.714858	UTP--glucose-1-phosphate uridylyltransferase	UGP1
173	25.1073	24.6647	25.2087	25.525	24.5511	24.7671	25.1103	24.9018	27.1335					15	15	0.420883	-0.721694	Glucose-6-phosphate isomerase	PGI1
74	21.1983	21.0774	19.3185	19.4886	20.7987	21.2774	20.4989	18.7537	24.5072					5	5	0.148653	-0.721853	60S acidic ribosomal protein P0	RPP0
377	23.9414	23.4865	22.4672	22.0365	22.9757	22.7923	23.5493	23.2438	25.3132					6	6	0.400884	-0.737061	Peroxiredoxin type-2	AHP1
197	20.4711	20.6594	21.2747	20.274	20.6985	19.4729	20.1365	21.0245	23.473					4	4	0.292969	-0.742936	Glucan 1,3-beta-glucosidase	BGL2
389	19.6769	22.0244	21.2054	21.9271	21.8681	22.0235	20.9666	20.6329	23.5832					4	4	0.260847	-0.758672	Inorganic phosphate transport protein PHO88	PHO88
82	27.3649	27.5797	26.4361	26.789	27.3609	27.2134	27.9123	27.788	28.0024					7	7	1.01945	-0.774007	60S ribosomal protein L17-B;60S ribosomal protein L17-A	RPL17B;RPL17A
286	19.7183	18.3145	19.0051	22.9858	19.7752	20.0346	21.1281	19.0145	19.2988					3	3	0.443179	-0.801154	Exportin-1	CRM1
152	26.142	25.908	24.0038	24.7419	24.9998	25.1722	26.4517	25.4595	26.5513					8	8	0.454423	-0.802898	40S ribosomal protein S16-B;40S ribosomal protein S16-A	RPS16B;RPS16A
421	19.9924	19.1428	18.259	20.5525	19.5501	21.9112	20.2692	19.9973	19.5452					2	2	0.67353	-0.80583	Casein kinase II subunit beta	CKB2
589	25.7328	25.6399	24.5823	24.2917	25.2103	24.9081	25.7878	26.0458	26.5611					8	4	0.873393	-0.813197	60S ribosomal protein L6-A	RPL6A
563	19.4645	20.241	19.4384	18.4185	20.1102	19.2675	19.1335	20.3511	22.1199					2	2	0.380319	-0.82016	Cysteine--tRNA ligase
654	20.2654	19.8993	19.2911	20.0773	22.4355	20.5339	20.1399	19.8219	21.9702					3	3	0.495139	-0.82537	ATP-dependent RNA helicase SUB2	SUB2
270	24.314	24.1319	23.5845	24.2221	24.0532	24.2106	24.3205	24.3255	25.8702					9	6	0.670982	-0.828601	40S ribosomal protein S7-A	RPS7A
540	25.897	25.4666	25.4826	25.6167	25.2044	25.3969	26.7446	26.8293	25.7607					10	10	1.05113	-0.82947	Acetyl-coenzyme A synthetase 2	ACS2
141	25.9079	26.9684	24.3068	23.8492	25.6653	25.9001	26.4386	26.6183	26.6691					4	4	0.473027	-0.84763	40S ribosomal protein S23-B;40S ribosomal protein S23-A	RPS23B;RPS23A
351	22.8064	22.3856	22.5321	22.8712	22.8786	22.2391	23.3028	23.2721	23.7501					3	3	1.92753	-0.867016	Translationally-controlled tumor protein homolog	TMA19
314	26.726	26.5319	27.2412	27.3776	26.9037	26.8178	28.4425	27.8072	26.8565					14	14	0.791192	-0.869064	Urea amidolyase;Urea carboxylase;Allophanate hydrolase	DUR1,2
49	28.5548	28.295	28.4211	28.9128	28.4477	28.4534	28.7268	28.8378	30.3406					25	14	0.768954	-0.878131	Enolase 2	ENO2
236	20.134	20.7279	19.4503	18.8257	18.5714	21.4201	20.9847	20.8405	21.1662					2	2	1.10242	-0.893103	Ubiquitin-activating enzyme E1 1	UBA1
472	20.3893	19.0455	20.5813	20.7976	19.7458	20.3529	20.7197	19.7676	22.2183					3	3	0.447522	-0.896459	Alanine--tRNA ligase, mitochondrial	ALA1
265	19.254	19.5443	22.4701	23.3507	22.2985	22.7886	19.4132	19.6041	24.9443					2	2	0.161938	-0.897746	60S ribosomal protein L5	RPL5
164	26.1912	26.8924	26.2469	26.6473	27.4521	27.2993	27.0172	27.1065	27.9198					11	3	1.16568	-0.904346	60S ribosomal protein L4-A	RPL4A
131	24.1513	24.9251	22.9047	23.0531	23.7622	24.0664	24.1049	24.0059	26.5852					7	7	0.367838	-0.904963	60S ribosomal protein L11-B;60S ribosomal protein L11-A	RPL11B;RPL11A
533	21.6126	19.7758	19.2747	20.4149	19.207	19.7274	20.221	20.8183	22.3533					5	2	0.404715	-0.909861	Inosine-5-monophosphate dehydrogenase 4	IMD4
566	23.2981	22.1836	22.0722	22.2031	22.8482	21.8567	24.2778	24.5491	21.465					3	3	0.358431	-0.912675	Protein SQS1	SQS1
81	23.6093	23.6716	22.5374	22.3838	23.6022	23.0144	23.6311	23.5659	25.3826					7	3	0.58726	-0.920418	60S ribosomal protein L6-B	RPL6B
118	22.0546	22.0359	22.05	22.2907	21.9645	22.114	22.2325	22.1906	24.485					6	6	0.536947	-0.922534	Acetolactate synthase catalytic subunit, mitochondrial	ILV2
614	18.3211	19.3031	19.9527	18.9679	20.576	18.7809	19.3972	20.5125	20.4421					2	2	0.708896	-0.924959	Protein GIR2	GIR2
149	25.6037	26.0729	25.4108	26.1878	26.0029	26.2536	26.3679	25.9835	27.5268					12	12	0.858391	-0.930248	60S ribosomal protein L2-B;60S ribosomal protein L2-A	RPL2B;RPL2A
254	19.7663	19.9128	19.3464	19.6365	19.8517	19.4501	19.2427	18.3527	24.2557					2	2	0.196114	-0.941856	Protein SIS1	SIS1
80	24.4996	25.1054	23.3944	23.357	23.9121	23.9039	24.5083	24.5066	26.8317					8	8	0.441581	-0.949046	60S ribosomal protein L9-B;60S ribosomal protein L9-A	RPL9B;RPL9A
60	20.0169	18.245	19.6879	19.9859	19.8679	21.4201	19.6744	19.5605	21.5763					19	2	0.488203	-0.953776	ATP-dependent molecular chaperone HSP82	HSP82
408	21.1334	20.9479	19.1253	20.6618	18.6364	20.8345	19.9886	20.66	23.4283					4	4	0.317979	-0.956774	Ribosome-associated complex subunit SSZ1	SSZ1
682	18.6219	24.4837	20.3298	19.0903	23.0904	20.3629	20.7289	20.3555	25.223					14	2	0.152793	-0.957357	60S ribosomal protein L7-B	RPL7B
136	21.3524	19.1945	20.5689	19.6083	18.6921	19.6612	20.0389	20.2182	23.7427					5	2	0.284919	-0.961328	Ubiquitin-60S ribosomal protein L40;Ubiquitin;60S ribosomal protein L40	RPL40B;RPL40A
352	19.1522	18.9849	18.3889	19.4491	20.3503	19.8551	20.1201	19.0794	20.2315					2	2	1.04845	-0.968348	Uncharacterized protein MRP8	MRP8
106	20.3101	19.0009	20.992	21.0352	20.3713	20.8777	19.904	19.8457	23.5434					3	3	0.29853	-0.996729	ATP synthase subunit alpha, mitochondrial	ATP1
193	19.1745	18.7162	20.1784	19.352	20.6635	20.6378	19.7471	19.2907	22.0244					2	2	0.452706	-0.997679	Guanylate kinase	GUK1
581	22.4887	22.7861	22.8695	23.5292	23.0995	22.987	23.2081	22.708	25.2351					6	6	0.570587	-1.0023	Actin	ACT1
618	20.8971	18.6446	18.9046	19.8169	20.9557	20.6007	19.638	20.9965	20.8295					2	2	0.534197	-1.00594	Probable metalloprotease ARX1	ARX1
99	24.3507	22.4476	20.9584	21.0971	21.6049	21.4788	22.9148	22.5593	25.3239					4	4	0.316573	-1.01373	40S ribosomal protein S14-A;40S ribosomal protein S14-B	RPS14A;RPS14B
43	27.6546	27.2966	27.2473	27.3828	26.8716	27.0149	28.2939	28.1262	28.8261					22	22	1.83322	-1.01595	Phosphoglycerate kinase	PGK1
528	28.6694	29.1755	26.8673	25.8331	27.0434	27.7443	30.0008	30.3908	27.4726					7	3	0.38365	-1.05065	60S ribosomal protein L37-A	RPL37A
147	23.2209	22.7331	21.5388	21.8976	22.3967	22.1149	23.1339	23.016	24.5908					3	3	0.693104	-1.08262	60S ribosomal protein L23-B;60S ribosomal protein L23-A	RPL23B;RPL23A
130	18.9846	19.4432	19.335	20.0109	19.3839	19.5388	19.6118	19.5113	21.9249					2	2	0.61425	-1.09506	40S ribosomal protein S21-B;40S ribosomal protein S21-A	RPS21B;RPS21A
372	19.0881	19.1885	19.4527	20.4349	20.2684	20.4281	19.5366	19.8723	21.7871					2	2	0.748039	-1.15555	Aminopeptidase Y	APE3
684	18.9132	18.6512	19.4272	21.7679	19.2234	21.3024	21.2169	18.9111	20.3985					2	2	0.760808	-1.1783	Vacuolar v-SNARE NYV1	NYV1
678	18.8593	21.532	19.0718	21.9054	22.1372	21.9606	20.5713	19.5662	22.9982					3	3	0.387241	-1.22416	Spermidine synthase	SPE3
190	24.9257	24.6547	24.9136	24.5419	24.4526	24.4759	25.3075	25.1418	27.8183					28	11	0.653839	-1.2579	ATP-dependent molecular chaperone HSC82	HSC82
90	19.3324	19.847	20.4545	20.7431	24.1916	24.4416	19.2817	19.5539	24.6072					2	2	0.291617	-1.26968	40S ribosomal protein S13	RPS13
219	20.5477	19.9834	19.9376	20.0288	18.352	19.886	19.7588	22.4151	22.1162					4	4	0.669943	-1.27382	Heat shock protein 60, mitochondrial	HSP60
256	19.8512	18.8106	20.9202	18.8251	20.2476	20.149	19.3505	20.624	23.4828					2	2	0.400551	-1.29181	Regulatory protein SWI4	SWI4
38	28.058	27.6051	27.1	26.798	27.045	27.2384	28.3888	28.4953	29.783					17	4	1.16209	-1.30133	Glyceraldehyde-3-phosphate dehydrogenase 3	TDH3
663	19.2315	18.3141	21.072	20.5867	20.0874	20.41	20.6282	19.2107	22.914					2	2	0.437921	-1.37842	Protein ZEO1	ZEO1
537	27.4865	27.6917	24.4372	24.9487	24.5352	26.6327	28.3779	28.4	27.1285					7	3	0.56	-1.43032	60S ribosomal protein L37-B	RPL37B
42	27.1838	26.7758	25.5055	25.3805	25.9512	25.5342	27.4189	27.3111	29.1361					16	16	0.878389	-1.46702	Pyruvate kinase 1	CDC19
88	20.1503	22.1971	21.9402	21.9074	20.8811	22.1195	22.5529	21.183	25.0253					4	4	0.503288	-1.4912	40S ribosomal protein S3	RPS3
137	21.9053	21.1547	21.4411	20.7864	20.2406	20.3427	21.5252	21.5439	26.2268					11	11	0.433237	-1.59827	Heat shock protein SSC1, mitochondrial	SSC1
336	19.3303	19.4777	20.1562	19.2586	19.9446	19.8833	20.8915	20.9433	22.0489					2	2	1.64401	-1.63984	Dolichyl-phosphate-mannose--protein mannosyltransferase 1	PMT1
241	19.753	19.0732	20.0715	20.0009	20.1556	19.3407	19.7214	20.3061	23.9171					9	2	0.55428	-1.68229	40S ribosomal protein S1-B	RPS1B
524	19.4896	18.5885	18.8608	19.9836	19.6819	20.3727	23.1145	19.1708	19.7611					6	6	0.607365	-1.70254	40S ribosomal protein S12	RPS12
494	20.7977	17.5201	19.087	20.4511	20.0742	19.1292	20.4647	20.3953	22.2585					4	4	0.779922	-1.90457	Cys-Gly metallodipeptidase DUG1	DUG1
37	21.6651	21.5739	19.9124	19.8364	21.2054	19.8581	22.3837	22.2115	24.6352					16	2	0.982723	-2.02633	Glyceraldehyde-3-phosphate dehydrogenase 2	TDH2
267	22.5241	21.1718	19.3365	19.5311	22.2738	19.0896	23.3769	20.6057	25.4014					4	4	0.563235	-2.11721	40S ribosomal protein S5	RPS5
399	23.3996	22.6436	19.2988	20.4576	22.3657	22.2641	23.3637	23.2775	25.9579					5	5	0.720044	-2.41905	40S ribosomal protein S20	RPS20
622	20.272	20.7709	18.5609	19.312	19.3657	19.486	18.8599	20.5347	28.4307					2	2	0.380568	-2.74052	26S proteasome regulatory subunit RPN9	RPN9
73	19.6131	19.6391	19.7161	19.1764	19.6804	19.6052	20.0263	20.1021	27.5859					12	12	0.50919	-2.91534	Plasma membrane ATPase 1;Plasma membrane ATPase 2	PMA1;PMA2
