# Supplementary material for: AP‐3 vesicle uncoating occurs after HOPS‐dependent vacuole tethering
Source: EMBO J. 2020 Aug 25;39(20):e105117. doi: 10.15252/embj.2020105117 (PMC7560216; doi:10.15252/embj.2020105117)
Supplement: Supplementary file 3 — Dataset EV2 [file EMBJ-39-e105117-s003.xlsx]

## Sheet: Dataset EV2 Legend
Dataset EV2: Complete list of specific interactors of Apl5-TurboID in GAL1pr-Vps41-GFP-Fis1 background.

## Sheet: Exp
id	LFQ intensity t 1	LFQ intensity t 2	LFQ intensity t 3	LFQ intensity wt 1	LFQ intensity wt 2	LFQ intensity wt 3	Reverse	Only identified by site	Potential contaminant	t-test Significant	Peptides	Unique peptides	#NAME?	t-test Difference	Protein names	Gene names
566	32.8194	31.0623	29.6638	21.616	21.4887	20.5508				+	43	43	3.29063	9.96333	Altered inheritance of mitochondria protein 21	AIM21
820	24.8896	33.4878	33.175	20.0977	21.3022	21.2352				+	36	36	1.56068	9.6391	UPF0662 protein YPL260W	YPL260W
687	30.6388	30.7379	29.3876	21.5959	20.6356	21.6153				+	19	19	4.10913	8.97246	Vacuolar segregation protein 7	VAC7
615	31.6812	30.1869	28.2326	21.7878	22.5143	20.2222				+	17	17	2.67523	8.52548	Epsin-3	ENT3
659	30.6641	31.3468	31.0798	21.668	24.6573	22.8855				+	39	39	3.06275	7.95995	Uncharacterized protein YGR130C	YGR130C
616	28.2095	29.6091	29.3364	21.0343	21.1592	21.416				+	31	31	4.22508	7.84847	Protein SGM1	SGM1
217	28.3644	33.3043	32.3373	22.1028	26.74	23.2549				+	43	43	1.62412	7.30276	Heat shock protein STI1	STI1
409	28.2519	27.3778	28.6359	20.0425	20.6564	21.9285				+	27	27	3.37807	7.21275	EH domain-containing and endocytosis protein 1	EDE1
240	30.2431	30.0887	26.4803	21.5985	22.2842	21.5747				+	18	18	2.32662	7.1182	Stress protein DDR48	DDR48
768	30.4305	27.6076	26.7603	20.9032	22.1884	21.2183				+	7	7	2.36049	6.82952	Epsin-2	ENT2
818	32.828	26.4855	24.0935	21.8329	21.2862	20.1422				+	40	40	1.18982	6.71523	AP-3 complex subunit delta	APL5
743	28.8676	26.7648	26.1963	20.246	20.0248	21.695				+	14	14	2.62386	6.621	Uncharacterized protein YDR239C	YDR239C
347	27.3464	27.6395	26.9597	20.3286	20.4924	21.7188				+	6	6	3.75308	6.46862	Protein MLF3	MLF3
656	26.6384	28.7311	27.9823	20.3098	23.9511	19.7458				+	12	11	1.94482	6.44839	Sphingolipid long chain base-responsive protein PIL1	PIL1
344	24.8721	29.8546	30.1126	20.3569	24.7952	20.3935				+	31	31	1.33509	6.43124	Heat shock protein 104	HSP104
136	25.1264	26.9115	28.3349	21.4635	20.461	19.1732				+	12	12	2.31098	6.425	Fumarate hydratase, mitochondrial	FUM1
605	28.8445	25.7895	28.9379	20.8149	21.9642	21.5233				+	28	28	2.38652	6.42317	Nucleolar protein NET1	NET1
838	28.9422	27.3897	26.2698	20.5829	21.7748	21.1453				+	22	22	2.77377	6.36618	Polyphosphatidylinositol phosphatase INP53;SAC1-like phosphoinositide phosphatase;Phosphatidylinositol 4,5-bisphosphate 5-phosphatase	INP53
708	27.2468	26.4952	27.8528	20.4707	19.5958	22.511				+	16	16	2.58363	6.33909	Resistance to glucose repression protein 1	REG1
728	21.6291	28.3301	29.4773	20.7232	19.7363	20.0223				+	27	27	1.20467	6.31821	Meiotic sister chromatid recombination protein 1	MSC1
776	28.2497	27.7096	26.1882	19.9595	22.0891	21.2109				+	11	11	2.70717	6.29598	Uncharacterized protein YLR257W	YLR257W
626	26.5369	28.2661	27.8666	22.772	21.5498	19.8062				+	7	7	2.44727	6.18057	V-type proton ATPase subunit G	VMA10
562	28.2178	26.8694	26.2181	21.6516	20.3152	20.9344				+	8	8	3.01955	6.13468	ADP-ribosylation factor GTPase-activating protein effector protein 2	AGE2
283	27.0965	28.0625	27.6731	21.692	21.3394	21.7206				+	7	7	4.40552	6.0267	Mitochondrial biogenesis regulation protein 1	MBR1
596	29.7419	26.6119	26.1152	21.6716	21.2207	21.9034				+	21	21	2.15911	5.8911	AP-3 complex subunit beta	APL6
277	25.9629	27.2576	26.765	19.1691	21.6691	21.6166				+	6	6	2.52501	5.84358	12 kDa heat shock protein	HSP12
808	26.2237	28.4244	27.8181	22.2307	22.8013	20.2091				+	10	10	2.30332	5.74173	Protein ZEO1	ZEO1
681	26.7601	28.495	27.4988	22.291	21.5967	21.8441				+	7	6	3.32692	5.67403	mRNA stability protein IGO1	IGO1
578	27.4579	27.0637	24.919	20.4623	20.9005	21.2216				+	13	13	2.6265	5.61875	Protein GLC8	GLC8
785	27.5267	28.6386	25.5851	22.6709	22.2175	20.0508				+	7	7	2.01625	5.60373	[PSI+] inducibility protein 3	PIN3
714	28.2598	26.7634	26.0017	21.923	21.2197	21.0722				+	4	4	2.84801	5.60334	Protein MEH1	MEH1
539	25.6276	26.6342	26.4508	20.2194	19.7709	21.9744				+	3	3	2.78117	5.58268	Uncharacterized protein YNL208W
741	27.5622	25.2107	25.4061	20.7538	20.6499	20.0458				+	14	14	2.68306	5.57652	Epsin-5	ENT5
373	25.9082	24.8093	29.8956	21.6588	21.272	21.2769				+	28	28	1.61441	5.46846	Actin cytoskeleton-regulatory complex protein PAN1	PAN1
665	25.3799	26.5923	26.2828	20.9879	19.2672	21.9176				+	7	7	2.47678	5.3608	Regulator of Ty1 transposition protein 102	RTT102
827	25.1395	28.1077	25.9294	20.6316	21.8858	20.6854				+	12	12	2.25846	5.32463	Small glutamine-rich tetratricopeptide repeat-containing protein 2	SGT2
794	27.6802	27.0524	24.9457	20.5394	22.1889	21.1404				+	17	17	2.27504	5.26984	Peroxisomal membrane protein import receptor PEX19	PEX19
530	26.4784	26.5016	25.3116	19.6608	21.0187	21.8296				+	7	7	2.67397	5.26087	Uncharacterized protein YER034W	YER034W
236	27.6475	26.9	24.803	22.3931	19.9405	21.2483				+	6	6	2.04567	5.25617	Clathrin light chain	CLC1
757	26.303	25.6143	24.3607	19.5733	20.9315	20.0449				+	4	4	2.78356	5.2428	Vacuolar basic amino acid transporter 4	VBA4
795	21.145	27.2485	29.0941	21.3745	20.99	19.7324					30	30	0.980365	5.13022	E3 ubiquitin-protein ligase BRE1	BRE1
499	24.4262	27.5027	26.5868	20.3351	22.808	20.2105				+	7	7	1.81506	5.05405	Nascent polypeptide-associated complex subunit alpha	EGD2
857	27.4667	24.9275	24.2526	19.9953	21.3815	20.3142				+	8	8	2.02573	4.98526	Transcriptional activator HAA1	HAA1
688	29.2299	26.6091	24.7777	22.7593	21.7992	21.2163				+	15	15	1.64916	4.94728	Transcriptional regulator CRZ1	CRZ1
839	25.3894	25.4081	24.9865	19.849	20.1064	21.0619				+	4	4	3.62784	4.92218	Protein MAM3	MAM3
719	24.2596	27.704	27.2648	20.8748	23.2572	20.3411				+	6	6	1.60374	4.91842	Nascent polypeptide-associated complex subunit beta-1	EGD1
504	31.5086	24.7548	23.3885	22.042	21.6139	21.4322					29	29	0.899751	4.85459	Vacuolar protein sorting-associated protein 41	VPS41
105	27.2504	23.0305	25.5533	19.8936	20.5647	20.8573				+	22	22	1.73559	4.83953	Protein SCP160	SCP160
791	26.6177	27.7761	32.1684	24.1086	23.674	24.3302					67	67	1.32501	4.81642	Golgin IMH1	IMH1
557	21.3122	26.7868	27.3767	21.3276	19.5404	20.1887					8	8	1.13009	4.80632	ATP synthase assembly factor FMC1, mitochondrial	FMC1
781	27.7814	24.2267	23.7319	20.8578	20.8532	19.7063				+	14	14	1.63711	4.77423	ADP-ribosylation factor-binding protein GGA1	GGA1
766	27.9538	26.1218	24.6043	21.6251	21.211	21.5477				+	7	7	2.08807	4.76537	Protein PAL1	PAL1
706	24.9814	25.3847	26.1771	20.8088	20.7691	20.6951				+	9	9	3.7567	4.75675	Nuclear migration protein NUM1	NUM1
764	29.5935	26.6252	27.7509	22.1549	24.2679	23.3776				+	29	29	1.95085	4.72309	Eisosome protein 1	EIS1
834	25.3862	30.1807	29.784	23.1921	25.7704	22.3308					16	15	1.18971	4.68581	Sphingolipid long chain base-responsive protein LSP1	LSP1
661	25.7766	26.4227	25.0665	21.7308	21.567	20.1044				+	6	6	2.68802	4.62117	LAS seventeen-binding protein 1	LSB1
519	25.1366	27.6083	27.6265	20.4677	21.5885	24.5778				+	7	7	1.43908	4.57916	Protein SSO2	SSO2
448	28.1794	26.9205	26.8767	22.8183	22.6329	22.8332				+	14	14	3.34291	4.56407	Verprolin	VRP1
624	28.0974	23.9716	24.2052	20.3134	21.6764	20.8238				+	22	22	1.48876	4.48686	Vacuolar-sorting protein BRO1	BRO1
214	26.4436	28.9708	27.2167	21.9188	26.0606	21.2383					23	23	1.24786	4.47112	Phenylalanine--tRNA ligase alpha subunit	FRS2
370	22.6193	27.3006	27.3181	20.5922	23.0101	20.2907					11	11	1.17201	4.44832	Eukaryotic translation initiation factor 3 subunit C	NIP1
718	21.0163	28.8095	28.2145	20.9289	23.4102	20.6448					11	11	0.75355	4.35218	ARS-binding factor 2, mitochondrial	ABF2
517	21.0182	26.8415	27.1241	20.3713	21.2613	20.4946					12	12	1.00052	4.28549	Spindle pole component SPC72	SPC72
503	27.8098	26.5736	27.7781	21.3328	24.6078	23.3855				+	18	18	1.83519	4.27846	Nuclear segregation protein BFR1	BFR1
809	28.4875	24.3853	23.4752	21.4192	22.1027	20.0285					12	12	1.20906	4.26586	Ubiquitin-binding protein CUE5	CUE5
649	26.2213	25.7873	24.3082	21.5368	21.8968	20.2712				+	10	10	2.28141	4.204	Peroxisomal membrane protein PEX14	PEX14
242	21.6825	23.574	28.0905	20.0216	20.7837	20.0188					24	24	1.02179	4.17433	Fatty acid synthase subunit alpha;Acyl carrier;3-oxoacyl-[acyl-carrier-protein] reductase;3-oxoacyl-[acyl-carrier-protein] synthase	FAS2
317	23.6581	25.6498	25.8764	19.6687	21.8364	21.25				+	8	8	1.90821	4.14308	Calcium/calmodulin-dependent protein kinase I	CMK1
510	25.5374	24.2518	24.7421	20.1397	21.0116	20.9705				+	8	8	3.03616	4.13645	Protein CAJ1	CAJ1
469	26.7321	25.5299	24.261	21.4642	21.4757	21.4953				+	6	6	2.31491	4.0292	Altered inheritance of mitochondria protein 3	AIM3
396	26.1095	24.9943	26.158	22.6072	21.8812	20.7957				+	5	4	2.4502	3.99258	Synaptobrevin homolog 2	SNC2
617	22.7116	25.6511	25.0048	20.9958	19.4956	20.9087				+	2	2	1.76594	3.98913	Protein CCC1	CCC1
855	27.3593	22.7716	23.5367	20.5189	21.1921	20.2567					7	7	1.26546	3.89997	Epsin-1	ENT1
845	27.1505	25.6351	24.723	21.1881	22.8519	21.902				+	9	9	1.96634	3.85552	Protein STB3	STB3
237	23.3395	26.9945	27.5596	23.2798	22.1112	21.0851					16	16	1.21911	3.80583	Protein disulfide-isomerase	PDI1
793	22.6311	25.605	25.469	20.7931	20.7925	20.7053					6	6	1.76435	3.80473	Protein PBP4	PBP4
251	21.7279	25.1558	24.1806	20.0061	19.944	19.7086					3	3	1.68637	3.80185	54S ribosomal protein L33, mitochondrial	MRPL33
119	21.188	27.1492	25.2712	20.8596	21.3866	20.0721					7	7	0.979524	3.76336	Cytochrome B pre-mRNA-processing protein 6	CBP6
133	28.2462	29.5337	29.3903	24.3072	27.2002	24.3791					22	22	1.65458	3.76117	Serine--tRNA ligase, cytoplasmic	SES1
412	19.5683	25.6276	25.9586	19.9883	20.0998	19.8448					10	10	0.834772	3.74054	Protein CASP	COY1
598	26.0559	25.6154	25.2369	23.3991	21.071	21.2589				+	6	6	2.0495	3.72638	Protein FYV8	FYV8
858	24.788	24.7356	24.4601	21.0967	21.2509	20.5455				+	3	3	4.0057	3.69685	Uncharacterized mitochondrial outer membrane protein YDR381C-A	YDR381C-A
507	30.5642	25.9227	26.5959	24.3096	23.841	23.8864					11	11	1.18898	3.68191	Suppressor protein STM1	STM1
307	26.4819	24.6764	24.6052	20.8827	23.4087	20.468					7	7	1.5315	3.66803	RNA-binding protein SRO9	SRO9
695	25.6859	23.6415	24.7285	19.6663	23.1356	20.3132					10	10	1.39623	3.64695	Dynamin-related protein DNM1	DNM1
536	25.3183	25.3223	24.3648	21.7779	21.1926	21.118				+	2	2	3.17424	3.63899	Uncharacterized protein YER079W	YER079W
497	24.7245	24.6033	24.3928	22.3688	20.1708	20.3668				+	3	3	2.15134	3.60474	ADP-ribosylation factor-binding protein GGA2	GGA2
680	27.2072	23.676	22.5074	20.7613	20.3552	21.4842					9	9	1.16572	3.59661	Bud neck protein 5	BNI5
321	22.5805	26.8742	24.6335	20.8702	20.6647	21.8725					5	5	1.28913	3.56031	Mitochondrial FAD-linked sulfhydryl oxidase ERV1	ERV1
274	27.9026	23.6349	23.5387	23.1765	20.9024	20.3632					6	6	0.990934	3.54474	Thioredoxin-2	TRX2
467	23.7668	25.1602	27.3867	21.7869	22.6081	21.2856					14	14	1.46523	3.54438	Eukaryotic translation initiation factor 3 subunit A	RPG1
258	23.9764	25.7438	27.6925	20.9705	22.7949	23.0853					15	15	1.30804	3.52065	DNA-binding protein REB1	REB1
717	20.4175	25.5025	26.7917	20.3809	20.9734	20.8781					22	22	0.828496	3.49305	Protein MLP1	MLP1
259	26.5932	26.0326	26.9931	22.8006	25.0011	21.4109					18	18	1.48565	3.46875	Vacuolar protein sorting-associated protein 1	VPS1
224	24.4142	24.9059	25.6043	21.9074	20.9521	21.7213				+	6	6	2.79812	3.44787	Mitochondrial outer membrane protein OM45	OM45
338	24.8835	27.0116	25.097	20.451	23.8642	22.3735					7	7	1.34152	3.43447	ATP synthase subunit d, mitochondrial	ATP7
265	23.861	27.3002	28.0653	20.9005	23.0244	25.0071					9	9	0.913272	3.43152	V-type proton ATPase subunit E	VMA4
495	28.9761	25.4391	22.8615	23.1684	22.4931	21.4254					8	8	0.85633	3.39656	Uncharacterized protein YHR097C	YHR097C
320	24.7926	24.5507	23.8135	21.5109	21.2654	20.2862				+	2	2	2.67491	3.36478	Regulatory protein MIG1	MIG1
404	24.5129	23.4136	23.2746	19.7052	20.6079	20.8261				+	3	3	2.5245	3.35393	Zinc finger protein MSN2	MSN2
514	26.3712	23.8302	24.1813	22.6001	20.0033	21.7178					8	8	1.41774	3.35382	Uncharacterized protein YMR124W
611	25.3393	23.9465	23.5565	20.134	20.7342	21.9359					5	5	1.93844	3.34606	Assembly-complementing factor 4	ACF4
546	24.2759	26.0976	24.5819	20.7396	22.2324	22.0272					5	5	1.97736	3.31875	Securin	PDS1
44	26.7407	28.0298	29.4615	24.0674	25.4073	24.9118					6	6	1.69597	3.28185	Superoxide dismutase [Cu-Zn]	SOD1
48	23.3095	26.2551	25.693	22.0857	23.3242	20.2089					4	4	1.18125	3.21297	Carboxypeptidase Y	PRC1
151	25.2559	23.849	23.4887	21.3526	20.7988	20.8254					4	4	2.31259	3.20561	40S ribosomal protein S21-B;40S ribosomal protein S21-A	RPS21B;RPS21A
390	25.887	22.9911	23.0506	21.1384	20.8727	20.3693					5	5	1.50005	3.18277	Protein SKG6	SKG6
104	26.1447	26.7748	27.2017	23.2903	24.1071	23.3802					16	16	2.82773	3.11456	Hsp90 co-chaperone Cdc37	CDC37
772	22.5235	27.4529	25.9596	22.4734	23.582	20.5629					10	10	0.845845	3.10592	Adenylosuccinate lyase	ADE13
636	20.5517	23.8736	26.4243	21.1579	19.1392	21.238					6	6	0.780828	3.10483	MICOS subunit MIC26	MIC26
400	21.1575	27.1925	25.5223	20.4211	22.6429	21.6768					14	14	0.729659	3.04387	Heat shock protein 78, mitochondrial	HSP78
673	22.0174	23.0344	25.0103	20.6285	19.4278	20.8908					2	2	1.43149	3.03833	Zinc finger protein GIS2	GIS2
212	21.3119	24.7842	25.6579	20.0585	21.5327	21.1153					9	9	1.01252	3.01589	ATP-dependent RNA helicase MSS116, mitochondrial	MSS116
788	26.2192	23.4867	23.13	21.879	20.8751	21.0794					10	10	1.37025	3.00078	Protein BSP1	BSP1
653	26.9115	24.2781	23.7675	22.0946	22.8386	21.058					8	8	1.27172	2.98863	Phosphatidylinositol 3-phosphate-binding protein 2	PIB2
621	23.9577	23.5995	24.0856	21.2977	20.5569	20.8996				+	3	3	3.4785	2.96288	COPII coat assembly protein SEC16	SEC16
421	28.6817	22.4639	21.8406	22.1592	21.0489	20.8903					11	11	0.596955	2.9626	RNA polymerase II degradation factor 1	DEF1
406	27.368	22.6652	19.9038	20.7021	20.8982	19.4615					6	6	0.594522	2.95835	Protein LTV1	LTV1
676	29.6744	20.687	21.2711	21.2682	19.8667	21.6677					26	26	0.425395	2.94328	Protein BNI4	BNI4
482	27.564	25.5401	24.9358	23.0241	23.4671	22.732					9	9	1.63168	2.93889	ADP-ribosylation factor GTPase-activating protein GLO3	GLO3
830	23.8271	28.3894	27.7887	23.3127	24.9585	22.9358					8	8	0.875117	2.9327	RNA annealing protein YRA1	YRA1
520	28.4817	23.926	24.8412	21.8189	23.8903	22.7676					17	16	0.900493	2.92404	Eukaryotic initiation factor 4F subunit p150	TIF4631
697	26.8564	23.9735	23.0933	20.1868	23.5347	21.4466					4	4	0.909212	2.91837	Oligoribonuclease, mitochondrial	REX2
113	22.7817	22.4087	27.4768	21.3636	21.0121	21.5802					20	20	0.820527	2.90379	Fatty acid synthase subunit beta;3-hydroxyacyl-[acyl-carrier-protein] dehydratase;Enoyl-[acyl-carrier-protein] reductase [NADH];[Acyl-carrier-protein] acetyltransferase;[Acyl-carrier-protein] malonyltransferase;S-acyl fatty acid synthase thioesterase	FAS1
561	22.2832	25.7493	27.6937	23.4962	21.7257	21.7957					5	1	0.795872	2.90288	60S ribosomal protein L34-B	RPL34B
508	24.2329	25.204	24.6183	21.0571	23.3214	21.0498					9	9	1.62868	2.87563	T-complex protein 1 subunit beta	CCT2
456	21.0578	26.4997	27.6479	20.3427	23.6068	22.6307					18	18	0.56765	2.87506	Glycine--tRNA ligase 1, mitochondrial	GRS1
295	22.7408	24.0052	24.648	21.9066	20.8319	20.0347					6	6	1.67565	2.87359	Reduced viability upon starvation protein 161	RVS161
339	25.1288	20.9552	25.1519	20.6452	20.6952	21.2862					3	2	0.952437	2.86976	Synaptobrevin homolog 1	SNC1
531	21.8468	25.3206	24.5093	20.572	20.892	21.6473					3	3	1.22321	2.85514	Peptide methionine sulfoxide reductase	MXR1
864	21.227	26.1291	26.4825	20.863	23.9925	20.4184					5	5	0.632091	2.8549	COX assembly mitochondrial protein 2	CMC2
860	25.8063	24.7685	23.5333	24.078	19.9244	21.6501					4	4	0.961784	2.81849	Translation machinery-associated protein 7	TMA7
220	24.1417	25.9759	25.3259	20.9986	24.6909	21.3381					8	8	1.01692	2.80532	Threonine synthase	THR4
549	25.2562	23.8364	22.6749	21.9012	20.8072	20.7156					4	4	1.53161	2.78119	Protein transport protein SEC9	SEC9
248	24.337	25.3263	25.7227	23.5976	23.2836	20.2164					11	11	1.1253	2.76277	Heat shock protein 60, mitochondrial	HSP60
742	26.142	24.3984	20.3901	20.4173	21.497	20.7603					6	5	0.727334	2.75192	Pre-mRNA-splicing factor CWC15	CWC15
851	24.4586	21.1192	25.3341	20.8515	20.4978	21.3205					2	2	0.986143	2.74738	Uncharacterized protein YOL098C
798	27.7262	21.599	21.1472	21.0884	20.8676	20.3					8	8	0.570599	2.73883	RNA polymerase II nuclear localization protein IWR1	IWR1
271	20.5181	28.7027	26.6847	23.9071	23.9547	19.844					5	5	0.413033	2.73327	54S ribosomal protein L20, mitochondrial	MRPL20
837	21.4756	24.675	24.5846	20.5036	20.8893	21.1764					5	5	1.19615	2.72196	26S proteasome regulatory subunit RPN5	RPN5
493	24.085	23.9126	25.364	20.7027	23.2966	21.2721					9	9	1.38215	2.69677	Ribosome-associated complex subunit SSZ1	SSZ1
433	24.2469	23.4912	23.0123	19.8209	21.6681	21.3382					3	3	1.76526	2.64108	Spindle pole body component SPC42	SPC42
101	22.6816	26.2145	30.3105	25.3255	24.732	21.3716					16	3	0.440646	2.59248	40S ribosomal protein S9-B	RPS9B
607	23.2459	24.221	23.9362	21.8995	20.682	21.0556					4	4	2.30246	2.58866	LOG family protein YJL055W
761	26.6846	23.3357	21.9759	21.4271	21.9039	20.9227					9	9	0.838924	2.5808	Mitochondrial F-box protein MFB1	MFB1
300	23.8847	23.4895	22.3433	20.1286	21.2985	20.5709					3	3	1.95882	2.57318	Glutaredoxin-1	GRX1
526	25.8589	20.8234	22.6787	20.8779	20.2403	20.6038					4	4	0.79355	2.54631	Casein kinase I homolog 3	YCK3
132	27.1628	32.9158	30.3051	27.2425	28.3355	27.2031					11	2	0.675364	2.53421	40S ribosomal protein S19-B	RPS19B
853	23.2002	22.6966	22.4728	20.9353	19.7285	20.1457					2	2	2.43343	2.52002	General negative regulator of transcription subunit 5	NOT5
294	26.3226	23.9352	23.1711	22.8365	22.0062	21.0504					10	10	1.09319	2.51191	Pumilio homology domain family member 4	PUF4
135	23.2938	22.6949	22.6397	21.2069	19.3681	20.5176					3	3	1.91948	2.51187	MAP kinase kinase PBS2	PBS2
668	22.8068	23.0954	22.5807	20.2242	20.606	20.1757					2	2	3.6078	2.49231	Protein MSO1	MSO1
462	20.052	23.712	24.3495	20.1759	20.114	20.3538					7	7	0.863651	2.48993	Multisite-specific tRNA:(cytosine-C(5))-methyltransferase	NCL1
435	21.3124	24.0891	24.3039	20.8713	21.2331	20.1479					5	5	1.15124	2.48436	Mitochondrial outer membrane protein YKR018C	YKR018C
521	26.7612	20.8838	23.079	20.6624	21.6957	20.9346					11	10	0.641758	2.4771	Eukaryotic initiation factor 4F subunit p130	TIF4632
591	25.3927	20.685	20.8615	20.352	19.9106	19.385					4	4	0.70873	2.43052	Protein SCD6	SCD6
81	28.3756	30.8442	30.8463	27.0069	28.2904	27.5131					25	24	1.25587	2.4185	Hexokinase-1	HXK1
131	22.5684	29.5887	23.9239	23.1112	24.5596	21.2075					11	2	0.436109	2.40091	40S ribosomal protein S19-A	RPS19A
800	26.3496	25.7853	20.1821	21.9263	22.0068	21.2362					10	10	0.528741	2.38255	Protein HBT1	HBT1
443	26.6856	30.3494	29.8007	26.0185	27.865	25.806					32	29	0.840789	2.38208	Phosphoglucomutase 2	PGM2
478	23.2989	22.8354	22.8236	20.4402	20.265	21.1612					3	3	2.76882	2.36382	Trehalose synthase complex regulatory subunit TSL1	TSL1
423	21.5449	23.3799	23.2911	20.0434	20.1933	20.8902					2	2	1.65238	2.36299	Mitochondrial intermediate peptidase	2001-10-01
801	27.8877	22.3524	20.2779	21.632	20.8294	20.9957					14	14	0.442406	2.35368	mRNA-binding protein PUF3	PUF3
614	21.4065	25.4011	25.202	22.4275	22.5765	19.9451					5	5	0.688977	2.35349	37S ribosomal protein S7, mitochondrial	RSM7
819	25.5289	22.2389	23.2359	21.3559	20.9143	21.6905					8	8	1.10439	2.34765	[NU+] prion formation protein 1	NEW1
868	21.2165	25.2924	22.6969	21.3967	20.5746	20.2152					2	2	0.8776	2.3398	Uncharacterized protein YNR034W-A	YNR034W-A
377	26.2366	22.3254	21.6007	21.7875	20.8002	20.557					9	9	0.718843	2.33936	Phosphatidic acid phosphohydrolase 1	PAH1
581	23.8629	24.0276	23.1193	21.8867	20.3005	21.8744					3	3	1.75029	2.31605	Protein STB1	STB1
29	19.9961	23.6089	26.5428	20.8196	20.5984	21.7948					15	2	0.527493	2.31166	40S ribosomal protein S9-A	RPS9A
451	24.8333	21.2155	21.9234	20.8854	21.1003	19.1168					6	6	0.834401	2.28988	Protein BOB1	BOI1
479	21.2976	23.9498	24.6175	21.2148	20.9597	20.8705					3	3	1.048	2.27327	GrpE protein homolog, mitochondrial	MGE1
518	24.749	21.8977	23.5566	20.6012	21.6727	21.1363					4	4	1.20553	2.26436	Eukaryotic translation initiation factor 5B	FUN12
179	25.6031	28.8574	31.0884	26.8287	26.5191	25.4304					9	9	0.614896	2.25692	60S ribosomal protein L19-B;60S ribosomal protein L19-A	RPL19B;RPL19A
397	23.1938	23.1663	23.6321	20.7664	22.8727	19.629					4	4	1.09539	2.24137	Phosphoserine aminotransferase	SER1
639	22.2676	27.1676	23.8945	20.4194	23.5687	22.6195					6	6	0.582086	2.24069	SUMO-conjugating enzyme UBC9	UBC9
692	23.8769	24.7047	24.3892	20.4919	23.419	22.3465					7	7	1.18425	2.23775	Dihydroxyacetone kinase 1	DAK1
123	20.5513	21.0562	26.0046	19.7624	20.9117	20.2257					13	12	0.5604	2.23752	Protein URA2;Glutamine-dependent carbamoyl-phosphate synthase;Aspartate carbamoyltransferase	URA2
114	21.6545	26.6144	23.6371	20.6352	24.1212	20.5222					11	11	0.520766	2.20913	Adenylate kinase	ADK1
437	25.8863	20.7594	22.2263	21.0385	20.3898	20.8172					6	6	0.649984	2.20884	Uncharacterized protein YKR023W	YKR023W
309	24.005	22.2349	24.6386	21.1579	22.141	20.9609					6	6	1.28266	2.2062	Cell division control protein 48	CDC48
790	27.2982	21.2314	22.0542	21.3893	21.6321	20.981					15	15	0.502193	2.19381	Auxilin-like clathrin uncoating factor SWA2	SWA2
127	23.5448	21.4499	23.4644	20.2355	21.0733	20.5788					3	3	1.40385	2.19046	3-isopropylmalate dehydratase	LEU1
767	20.434	23.8477	23.8595	21.2967	20.1175	20.1991					3	3	0.840429	2.17593	Sphingosine-1-phosphate lyase	DPL1
419	25.7921	21.4478	19.8831	21.0283	20.1515	19.4299					8	8	0.522258	2.17111	Antiviral helicase SKI2	SKI2
869	21.2566	25.416	24.4408	21.286	21.1294	22.3039					5	5	0.74779	2.13137	Cytochrome c oxidase assembly factor 6	COA6
474	23.9308	23.6793	22.5057	21.3717	21.7161	20.6427					2	2	1.76771	2.1284	Uncharacterized protein YBR197C
460	24.2147	22.2236	21.7715	20.607	21.0813	20.1674					2	2	1.24993	2.11807	Retrograde regulation protein 3	RTG3
645	21.1483	23.394	24.8012	21.0621	21.2621	20.6918					8	8	0.914611	2.10913	Outer spore wall assembly protein SHE10	SHE10
97	20.3693	27.5709	28.1636	22.7985	22.8849	24.0953					8	2	0.343751	2.10835	60S ribosomal protein L36-A	RPL36A
315	24.5537	28.2865	30.8744	26.1794	25.3984	25.8331					16	13	0.496047	2.10123	60S ribosomal protein L16-B	RPL16B
84	21.604	26.9677	29.0202	23.5394	24.1816	23.5823					3	3	0.399436	2.09617	Histone H2A.2;Histone H2A.1	HTA2;HTA1
348	21.2547	24.509	23.7526	21.5439	21.6207	20.065					3	3	0.882671	2.09555	Chorismate mutase	ARO7
319	26.4536	20.9254	22.1703	20.0589	21.4619	21.806					7	7	0.518095	2.0741	Bud site selection protein 14	BUD14
360	25.7839	22.666	22.5306	22.2144	21.1404	21.4461					5	5	0.863411	2.05989	Malate dehydrogenase, peroxisomal	MDH3
364	25.8549	22.9197	21.8447	21.5276	22.2208	20.7053					4	4	0.73865	2.05522	Elongation factor 1-beta	EFB1
754	21.0145	24.1828	22.6573	20.13	21.0994	20.5377					3	3	0.994405	2.02921	Succinate dehydrogenase assembly factor 3, mitochondrial	SDH7
85	21.2596	23.4751	24.4595	21.7985	21.3555	19.9598					4	4	0.859357	2.02677	Plasma membrane ATPase 1;Plasma membrane ATPase 2	PMA1;PMA2
481	23.5789	24.548	23.6005	21.4786	22.6674	21.5031					4	4	1.79411	2.02607	Protein SIC1	SIC1
848	22.1187	22.9298	25.3764	21.0208	22.5374	20.7923					6	6	0.837385	2.02479	Nucleolar protein 56	NOP56
576	23.6395	25.6608	25.2989	22.805	23.3343	22.4172					8	8	1.38861	2.01424	V-type proton ATPase subunit H	VMA13
651	23.863	24.0692	21.7531	20.3387	21.5082	21.8135					4	4	1.09054	2.00832	Ubiquitin-conjugating enzyme variant MMS2	MMS2
850	25.6891	21.1754	19.3306	20.1782	20.0467	19.9689					8	8	0.456602	2.00046	Inositol hexakisphosphate kinase 1	KCS1
88	27.5355	21.8688	20.5761	21.39	20.8631	21.7443					11	11	0.390817	1.99432	Eukaryotic peptide chain release factor GTP-binding subunit	SUP35
663	21.6283	25.3593	22.8853	20.3897	22.6531	20.9416					4	4	0.692682	1.96282	Mitochondrial import inner membrane translocase subunit TIM13	TIM13
737	25.7507	20.9212	20.3399	20.0762	20.9405	20.1298					5	5	0.490174	1.95506	Serine/threonine-protein kinase SKY1	SKY1
523	21.0604	23.3996	25.9884	23.177	21.2969	20.127					4	1	0.508758	1.94916	40S ribosomal protein S26-B	RPS26B
483	19.6938	23.71	24.0902	19.3597	20.7583	21.5419					4	4	0.558392	1.94468	Signal recognition particle subunit SRP68	SRP68
221	26.6966	26.2125	25.6638	26.6828	25.1221	20.9948					4	4	0.486029	1.92435	V-type proton ATPase subunit B	VMA2
270	19.8273	23.0484	23.6528	20.7118	19.5407	20.6932					2	2	0.676838	1.86094	54S ribosomal protein L8, mitochondrial	MRPL8
603	26.2357	21.3815	21.7164	21.2742	20.9569	21.5477					7	7	0.515968	1.85163	Maintenance of telomere capping protein 1	MTC1
540	25.0788	20.6639	21.1441	19.6638	20.2288	21.4957					5	5	0.53946	1.8328	Serine/threonine-protein kinase RIO2	RIO2
408	26.3769	21.977	21.9623	22.1888	21.6088	21.0207					4	4	0.536268	1.83261	Eukaryotic translation initiation factor 4B	TIF3
246	21.3552	23.288	22.8833	21.6537	20.1687	20.2229					2	2	1.12555	1.82708	Exocyst complex component EXO70	EXO70
312	24.1935	23.6789	26.4127	21.2923	24.5742	22.9417					13	13	0.652564	1.82561	Leucine--tRNA ligase, cytoplasmic	CDC60
209	23.7944	25.0129	25.8563	22.5304	23.0173	23.6485					8	8	1.25719	1.82251	Transaldolase	TAL1
465	23.0241	23.1861	22.4648	21.7933	19.4513	21.9793					4	4	1.0124	1.81702	Protein MUM2	MUM2
828	23.3786	22.3979	22.2032	20.7896	20.9738	20.77					2	2	2.09875	1.81542	Autophagy-related protein 9	ATG9
141	25.4661	24.6077	24.3003	24.6735	24.0773	20.1848					3	3	0.553812	1.8128	Cerevisin	PRB1
627	23.4889	23.017	22.4611	22.1799	20.4891	20.8728					2	2	1.42255	1.8084	Nucleoporin NUP57	NUP57
367	21.4932	20.118	26.0104	20.2653	20.7983	21.1644					2	2	0.426983	1.79786	Cell wall mannoprotein HSP150;Cell wall mannoprotein PIR1	HSP150;PIR1
780	23.1179	21.7909	21.4924	20.7474	19.5705	20.7119					2	2	1.32678	1.7905	Protein SKG3	SKG3
455	25.4863	22.2947	21.6016	22.0083	21.2829	20.7797					6	6	0.640083	1.77061	Serine/threonine-protein kinase AKL1	AKL1
533	20.8231	24.1752	24.1827	20.6017	22.8207	20.4581					3	3	0.581289	1.76682	Protein THO1	THO1
677	24.8084	20.9599	21.4148	20.2285	21.7806	19.8811					6	6	0.584199	1.76432	Chaotic nuclear migration protein 67	CNM67
750	24.7384	21.6019	21.613	20.6892	22.351	19.641					5	5	0.601474	1.7574	Eisosome protein SEG1	SEG1
823	25.312	22.1439	24.233	20.9789	20.9233	24.562					4	4	0.500202	1.74156	Regulator of calcineurin 2	RCN2
268	26.0393	22.3412	20.6386	22.2183	21.4439	20.1593					2	2	0.435774	1.73258	Thioredoxin-1	TRX1
82	28.1364	29.357	29.3767	26.3511	28.5876	26.8131					17	16	1.00618	1.70607	Hexokinase-2	HXK2
210	26.4707	26.2194	28.2341	24.544	25.9897	25.3355					23	6	1.04251	1.685	ATP-dependent molecular chaperone HSC82	HSC82
413	20.7444	23.956	24.2516	21.2459	21.7797	20.8849					6	2	0.660308	1.6805	Protein BMH2	BMH2
738	21.4972	21.3218	24.7159	21.2343	20.9988	20.2682					8	8	0.66684	1.67789	Clustered mitochondria protein 1	CLU1
372	20.8849	23.0445	24.4276	21.6222	21.0012	20.7255					5	5	0.716982	1.66936	Nuclear polyadenylated RNA-binding protein NAB2	NAB2
861	21.6988	23.9529	22.5944	21.8743	21.2492	20.1275					2	2	0.936979	1.66502	Succinate dehydrogenase assembly factor 1, mitochondrial	SDH6
783	22.9635	28.683	29.0005	25.7654	24.6208	25.3019					4	4	0.344116	1.65298	ATP synthase subunit f, mitochondrial	ATP17
634	22.83	23.4636	25.9383	22.669	23.8724	20.7333					9	2	0.555949	1.65241	60S ribosomal protein L4-B	RPL4B
357	20.6661	23.6188	24.4028	21.0619	21.8628	20.812					7	7	0.629303	1.65038	Spindle pole body component 110	SPC110
122	27.2965	29.3825	28.0271	25.8867	27.3556	26.5562					19	19	1.03233	1.63587	Cytochrome b-c1 complex subunit 2, mitochondrial	QCR2
805	21.5631	22.0069	24.0589	21.3631	22.2181	19.203					2	2	0.613573	1.61484	1,3-beta-glucanosyltransferase GAS5	GAS5
654	21.0823	24.2006	23.1647	20.8958	20.8581	21.8604					3	3	0.760988	1.6111	J-type co-chaperone JAC1, mitochondrial	JAC1
440	21.4879	26.0756	24.5785	22.3143	22.7863	22.2141					5	5	0.518649	1.60911	54S ribosomal protein L27, mitochondrial	MRPL27
813	20.9898	24.8267	24.1162	21.2954	22.6667	21.1577					5	5	0.558878	1.60432	Regulator of ribosome biosynthesis	RRS1
608	24.9259	20.874	21.1433	20.6951	20.2688	21.1748					6	6	0.528484	1.60152	Myosin tail region-interacting protein MTI1	BBC1
63	20.3762	26.7809	30.1021	24.903	23.0009	24.5561					6	6	0.213124	1.59973	Histone H4	HHF1
825	24.0443	21.3941	23.1414	21.3544	21.9387	20.5126					4	4	0.837982	1.59138	Tryptophan--tRNA ligase, cytoplasmic	WRS1
149	21.738	24.2328	23.3844	20.7108	22.2174	21.6735					3	3	0.862177	1.58449	Regulatory protein SWI6	SWI6
79	21.8274	20.6136	25.7972	20.7439	21.6881	21.0585					12	12	0.425024	1.58263	Threonine--tRNA ligase, cytoplasmic	THS1
226	20.8009	23.866	22.8536	22.3422	20.9024	19.5858					2	2	0.579232	1.56338	Ferrochelatase, mitochondrial	HEM15
223	27.4515	27.386	28.6819	24.9039	27.5696	26.3689					26	26	0.82213	1.55901	Elongation factor 3A	YEF3
822	20.0608	24.4601	23.7429	21.4172	20.9663	21.2499					3	3	0.491296	1.54347	Altered inheritance of mitochondria protein 41, mitochondrial	AIM41
427	28.9178	26.9902	26.1752	25.6912	25.9978	25.8095					17	17	0.869278	1.52824	Protein EAP1	EAP1
124	23.6727	20.6462	21.7583	20.3301	20.566	20.6026					2	2	0.793744	1.52619	Eukaryotic translation initiation factor 4E	CDC33
432	23.3543	23.452	20.9815	20.4607	21.4496	21.3375					4	4	0.808272	1.51338	Coenzyme A biosynthesis protein 3	CAB3
71	22.738	27.5466	25.354	23.5565	24.4023	23.1551					9	9	0.451804	1.50824	Argininosuccinate lyase	ARG4
762	25.8656	24.0708	27.0783	24.4024	23.4904	24.6291					9	9	0.72937	1.49754	Reticulon-like protein 1	RTN1
563	25.7778	25.6919	24.6095	24.3909	23.5336	23.7035					8	8	1.49834	1.48374	Protein GVP36	GVP36
643	25.1812	23.6619	23.507	20.0855	26.4619	21.3594					10	10	0.297483	1.48107	Probable alanine aminotransferase, mitochondrial	ALT1
759	22.2404	24.2197	19.9312	20.4262	20.6367	20.9024					2	2	0.519655	1.47531	Uncharacterized protein YMR074C
313	23.2619	25.6415	25.9962	22.7986	23.912	23.7649					4	4	0.728742	1.47476	40S ribosomal protein S5	RPS5
434	24.9954	21.7319	20.3392	20.8145	21.1483	20.7162					4	4	0.45486	1.46248	Uncharacterized protein YKL023W	YKL023W
670	22.3855	22.8323	24.0803	21.169	22.565	21.1778					4	4	0.997795	1.46207	Peptidyl-prolyl cis-trans isomerase CPR6	CPR6
732	20.6505	24.7168	21.8377	20.2986	21.2623	21.2602					2	2	0.512832	1.46128	Vacuolar protein sorting-associated protein 72	VPS72
490	21.8865	23.2686	23.8489	21.5684	21.5749	21.5072					3	3	1.17147	1.45113	Class E vacuolar protein-sorting machinery protein HSE1	HSE1
383	20.255	24.143	22.8417	20.6831	21.074	21.1296					3	3	0.559029	1.45099	Alpha-soluble NSF attachment protein	SEC17
233	21.9541	20.4218	23.1143	20.9463	19.7178	20.4761					2	2	0.779144	1.44994	37S ribosomal protein PET123, mitochondrial	PET123
89	23.8688	27.0238	28.6164	25.1838	25.4167	24.6412					11	11	0.430292	1.42245	ATP synthase subunit 4, mitochondrial	ATP4
625	23.8408	24.0687	24.3782	20.5476	23.9047	23.628					3	3	0.574215	1.40246	40S ribosomal protein S12	RPS12
534	24.773	20.8191	20.9055	20.0571	20.8709	21.3847					2	2	0.440133	1.39497	Respiratory growth induced protein 1	RGI1
672	22.8493	22.0361	20.0081	20.2714	19.5201	21.0543					2	2	0.638058	1.34924	CCR4-NOT transcriptional complex subunit CAF120	CAF120
247	26.3498	21.8623	21.6939	21.7414	22.4237	21.7827					7	7	0.356519	1.31943	AP-1-like transcription factor YAP1	YAP1
351	21.4154	22.4308	23.3488	19.9854	21.6216	21.6302					3	3	0.778128	1.31928	Acetyl-CoA hydrolase	ACH1
374	25.0945	24.8954	26.5341	23.21	25.4919	23.8887					11	11	0.70282	1.31113	Zuotin	ZUO1
144	23.4885	22.7634	22.1022	22.968	21.1629	20.2983					2	2	0.672971	1.3083	Pheromone-processing carboxypeptidase KEX1	KEX1
836	26.4627	20.9191	20.9993	20.5298	21.5801	22.3497					8	8	0.274808	1.30715	UBA domain-containing protein RUP1	RUP1
249	26.3749	30.6505	28.7406	27.62	27.5376	26.6919					8	8	0.440534	1.3055	37S ribosomal protein YMR-31, mitochondrial	YMR31
190	28.198	26.5822	27.8405	25.5082	27.0644	26.1841					17	17	0.902761	1.28798	Heat shock protein SSB2;Heat shock protein SSB1	SSB2;SSB1
735	23.8049	20.6816	21.4393	20.4889	20.5748	21.0125					2	2	0.602059	1.28318	Serine/threonine-protein kinase STE20	STE20
380	26.1534	25.6077	26.7747	24.0838	25.7542	24.8717					14	14	1.01706	1.27534	Heat shock protein homolog SSE1	SSE1
314	22.1818	25.5097	28.1704	24.3928	23.5432	24.1102					15	12	0.294426	1.27188	60S ribosomal protein L16-A	RPL16A
512	24.3237	20.9969	20.9764	20.7751	20.7579	20.9489					3	3	0.498459	1.27168	ATP-dependent RNA helicase DHH1	DHH1
394	24.0522	22.6802	20.4474	20.4524	21.3094	21.6043					3	3	0.502558	1.27122	Protein BCK2	BCK2
197	24.3672	20.8407	23.2058	20.6794	23.7536	20.1938					7	7	0.343211	1.26231	Dihydrolipoyllysine-residue acetyltransferase component of pyruvate dehydrogenase complex, mitochondrial	LAT1
181	21.1589	21.8902	23.2387	21.1908	20.4313	20.8797					2	2	0.909309	1.262	ATP-dependent RNA helicase eIF4A	TIF1
431	20.9893	24.4595	23.3487	21.5097	21.6656	21.8618					3	3	0.53791	1.25342	COX assembly mitochondrial protein	CMC1
725	24.1785	21.8342	21.4194	23.1334	20.3238	20.2438					3	3	0.4128	1.24369	Cofilin	COF1
778	23.6961	22.0758	20.6846	20.1922	22.667	19.8858					2	2	0.426949	1.23718	Uncharacterized protein YLR177W	YLR177W
352	27.5216	28.1777	29.7538	26.7065	27.7284	27.3193					24	24	0.783479	1.23296	Elongation factor 2	EFT1
366	21.3519	22.6536	22.6511	21.1651	20.6426	21.158					3	3	1.23798	1.23034	Protein disulfide-isomerase EUG1	EUG1
537	22.8219	22.773	25.0561	22.485	22.8667	21.6123					6	6	0.663395	1.22902	Importin subunit beta-4	KAP123
35	27.9096	30.9532	30.0817	28.4403	28.8718	27.9516					14	11	0.579738	1.22693	Cytochrome c iso-1	CYC1
115	23.5397	23.9572	23.6635	23.1087	23.6766	20.7106					5	5	0.595502	1.22151	Mitochondrial import receptor subunit TOM70	TOM70
582	22.9471	20.8665	23.1483	22.0306	20.6549	20.6622					4	4	0.630218	1.20465	Protein KRI1	KRI1
775	25.4755	20.2891	21.0119	20.8007	20.652	21.7369					9	9	0.292019	1.19563	Regulator of the glycerol channel 1	RGC1
618	24.2888	19.7132	22.4477	20.4294	21.1706	21.2945					4	4	0.364907	1.18506	Long-chain-fatty-acid--CoA ligase 4	FAA4
682	21.1953	21.4058	25.3458	21.1672	21.6155	21.6456					2	2	0.359823	1.17283	Processing of GAS1 and ALP protein 2	PGA2
112	21.4598	21.7115	24.521	20.0183	22.4857	21.7116					2	2	0.401577	1.15892	Cytochrome c1, heme protein, mitochondrial	CYT1
812	20.6855	25.928	23.8405	23.135	22.3699	21.4987					6	6	0.2917	1.15014	Thiosulfate sulfurtransferase RDL2, mitochondrial	RDL2
43	23.8092	23.738	19.9715	20.5742	23.3372	20.1662					5	5	0.287329	1.14707	Cytochrome c peroxidase, mitochondrial	CCP1
278	26.4027	21.8521	21.302	21.6901	23.0173	21.432					13	13	0.269974	1.13917	Protein SPA2	SPA2
264	25.785	26.194	28.028	24.7589	25.9089	25.9638					9	9	0.639661	1.12518	1,3-beta-glucanosyltransferase GAS1	GAS1
184	24.2733	21.159	21.0509	22.3578	20.5654	20.2117					21	3	0.374971	1.11611	Heat shock protein SSA2	SSA2
691	24.6008	21.1946	20.9287	22.2101	21.156	20.0483					4	4	0.341424	1.10326	Vacuolar protein sorting-associated protein 9	VPS9
180	26.8002	32.6013	32.238	29.6033	29.3775	29.3779					12	12	0.228029	1.09358	60S ribosomal protein L35-B;60S ribosomal protein L35-A	RPL35B;RPL35A
674	22.8543	25.2907	25.4712	22.751	24.0587	23.5323					8	8	0.517684	1.0914	Cysteine--tRNA ligase
797	25.0364	21.116	20.9715	21.3015	21.0593	21.5011					4	4	0.335439	1.08731	Autophagy-related protein 20	ATG20
569	20.8774	24.0615	23.1165	21.932	20.4987	22.3689					5	5	0.420502	1.08531	Spindle assembly checkpoint component MAD1	MAD1
553	21.992	21.3232	22.1749	20.7512	20.3896	21.1506					2	2	1.45771	1.0662	Protein MLP2	MLP2
229	22.8787	21.8517	21.3726	21.3522	20.3428	21.2122					2	2	0.912503	1.06526	Rab guanine nucleotide exchange factor SEC2	SEC2
33	26.3327	26.6506	27.2517	25.1061	26.4263	25.5636					9	1	1.04219	1.04633	Transposon Ty1-PL Gag polyprotein;Capsid protein;Gag-p4;Transposon Ty1-LR2 Gag polyprotein;Capsid protein;Gag-p4;Transposon Ty1-ER1 Gag polyprotein;Capsid protein;Gag-p4;Transposon Ty1-DR6 Gag polyprotein;Capsid protein;Gag-p4;Transposon Ty1-PR1 Gag polyprotein;Capsid protein;Gag-p4;Transposon Ty1-A Gag polyprotein;Capsid protein;Gag-p4;Transposon Ty1-DR4 Gag polyprotein;Capsid protein;Gag-p4;Tra…	TY1A-PL;TY1A-LR2;TY1A-ER1;TY1A-DR6;TY1A-PR1;TY1A-A;TY1A-DR4;TY1B-DR4;TY1B-PL;TY1B-ER1;TY1B-PR1;TY1B-LR2;TY1B-DR6;TY1A-NL2;TY1A-PR3;TY1A-LR4;TY1B-NL2;TY1B-PR3;TY1B-LR4;TY1A-OL;TY1B-OL
346	20.5141	20.8785	22.6368	20.0877	20.3646	20.4409					2	2	0.720024	1.0454	Acyl-CoA-binding protein	ACB1
58	28.9907	31.7564	30.5229	28.6361	30.5582	28.9688					14	14	0.447238	1.03564	Phosphoglycerate mutase 1	GPM1
382	23.7957	25.5876	26.139	23.2255	25.0723	24.1321					12	12	0.509724	1.03075	Fimbrin	SAC6
769	23.9683	22.1351	20.2856	20.7993	20.6217	21.9016					3	3	0.377675	1.02214	Meiotic sister-chromatid recombination protein 3	MSC3
620	23.3515	22.1993	20.3911	20.4743	21.5768	20.8487					2	2	0.478367	1.01405	Activator of SKN7 protein 10	ASK10
810	22.6829	23.6213	22.8821	21.0698	22.8168	22.2591					2	2	0.794798	1.01353	tRNA(Thr) (cytosine(32)-N(3))-methyltransferase	ABP140
150	23.2387	28.4854	29.4642	26.4895	25.1555	26.5068					7	1	0.196005	1.01216	40S ribosomal protein S25-B	RPS25B
436	21.1135	24.1131	20.662	20.5538	21.2796	21.0438					3	3	0.382357	1.00379	Vacuolar protein sorting-associated protein 51	VPS51
208	31.2615	28.9435	28.0395	28.487	28.4406	28.3383					36	36	0.444062	0.992845	Nucleoporin NSP1	NSP1
37	24.614	28.0397	25.6537	25.1542	26.3264	23.8703					5	5	0.32752	0.98547	Cytochrome b-c1 complex subunit 7	QCR7
152	23.5248	23.1494	24.6202	23.5893	20.8682	23.8819					2	2	0.393831	0.984973	60S ribosomal protein L11-B;60S ribosomal protein L11-A	RPL11B;RPL11A
685	23.1739	20.8738	20.923	20.7823	20.5	20.7716					3	3	0.565083	0.972281	Stress response protein NST1	NST1
330	24.9014	25.9017	26.3348	24.4123	25.6522	24.1568					6	2	0.707555	0.972194	Protein BMH1	BMH1
345	20.7156	21.2979	22.3839	21.266	20.3494	19.8962					3	3	0.691363	0.961913	Trehalose-phosphatase	TPS2
874	19.4001	22.6929	23.231	21.0572	21.1031	20.2972					3	3	0.319527	0.955515	Protein disulfide isomerase MPD2	MPD2
865	21.3825	24.0688	22.543	21.6418	22.5655	20.9551					2	2	0.447595	0.943963	Cytochrome c oxidase assembly factor 3, mitochondrial	COA3
157	21.1114	19.9655	24.3386	20.6756	21.4934	20.4198					9	1	0.281278	0.942213	Transposon Ty1-GR1 Gag polyprotein;Capsid protein;Gag-p4;Transposon Ty1-JR2 Gag polyprotein;Capsid protein;Gag-p4;Transposon Ty1-ML2 Gag polyprotein;Capsid protein;Gag-p4;Transposon Ty1-LR3 Gag polyprotein;Capsid protein;Gag-p4;Transposon Ty1-JR1 Gag polyprotein;Capsid protein;Gag-p4;Transposon Ty1-GR1 Gag-Pol polyprotein;Capsid protein;Ty1 protease;Integrase;Reverse transcriptase/ribonuclease H;…	TY1A-GR1;TY1A-JR2;TY1A-ML2;TY1A-LR3;TY1A-JR1;TY1B-GR1;TY1B-ML2;TY1B-JR2;TY1B-JR1;TY1B-LR3;TY1A-GR2;TY1B-GR2
501	27.267	27.7038	25.2345	26.2035	26.1449	25.0525					5	5	0.478706	0.934799	10 kDa heat shock protein, mitochondrial	HSP10
498	23.777	21.5579	20.4333	20.1762	22.6887	20.101					3	3	0.29079	0.93409	Cruciform DNA-recognizing protein 1;CRP1 short N-terminal subpeptide;CRP1 short C-terminal subpeptide	CRP1
505	22.3591	22.0494	22.9528	22.576	22.1159	19.8851					3	3	0.459327	0.928085	Phosphoribosylformylglycinamidine synthase	ADE6
198	26.9917	28.5694	28.1975	26.7468	27.9093	26.3387					19	19	0.618402	0.921275	Glucose-6-phosphate isomerase	PGI1
723	24.0959	20.7915	21.0401	21.4933	21.281	20.3977					3	3	0.340977	0.91845	SMY2 homolog 2	SYH1
786	24.1404	21.955	20.4907	20.6669	20.9278	22.2419					2	2	0.322224	0.916473	Uncharacterized protein YPR148C	YPR148C
749	21.2264	22.4935	22.6399	20.7309	22.1744	20.7093					2	2	0.622946	0.915031	26S proteasome regulatory subunit RPN9	RPN9
405	24.2989	20.1954	21.4236	21.3806	21.1877	20.6197					3	3	0.29855	0.909933	Zinc finger protein MSN4	MSN4
613	23.3034	21.7658	21.1554	21.0283	21.7189	20.7667					3	3	0.575242	0.903571	Adenosine kinase	ADO1
731	22.8087	21.3456	21.7228	21.2531	21.4547	20.4601					2	2	0.780718	0.903093	T-SNARE affecting a late Golgi compartment protein 1	TLG1
62	25.3944	29.4166	28.8467	27.6191	26.1125	27.2399					4	4	0.26817	0.895381	Histone H2B.2;Histone H2B.1	HTB2;HTB1
183	28.8589	27.4258	28.5759	27.0107	27.5801	27.6134					26	8	0.857714	0.885434	Heat shock protein SSA1	SSA1
291	23.6606	21.4256	21.0631	21.088	20.8296	21.6198					2	2	0.442493	0.870619	Nucleosome assembly protein	NAP1
199	20.7363	21.6645	21.6455	20.7986	19.7961	20.8514					2	2	0.877184	0.866749	Orotate phosphoribosyltransferase 1	URA5
102	21.5772	26.0422	29.7229	24.4863	25.2138	25.0491					6	6	0.134715	0.86433	40S ribosomal protein S13	RPS13
252	21.513	20.6485	22.8452	22.2169	20.7672	19.4557					3	3	0.34729	0.855665	Eukaryotic translation initiation factor 2 subunit alpha	SUI2
852	20.9866	22.9571	24.0092	22.8554	20.4651	22.0849					4	4	0.305565	0.849163	Nucleolar protein 58	NOP58
332	22.7899	20.9066	22.2178	20.6441	21.7807	20.9674					2	2	0.573878	0.840654	Signal recognition particle subunit SEC65	SEC65
363	20.3228	21.064	22.708	20.862	19.7969	20.9158					2	2	0.456682	0.840027	Acyl carrier protein, mitochondrial	ACP1
468	20.7622	20.7742	25.2613	20.7987	20.4634	23.0241					4	4	0.188334	0.837173	Inorganic phosphate transport protein PHO88	PHO88
847	22.9197	20.9632	21.7775	20.4095	21.1975	21.5569					3	3	0.558377	0.832136	Cytoplasmic export protein 1	CEX1
281	27.549	25.6511	26.126	25.7849	25.4982	25.595					5	5	0.638631	0.815982	Eukaryotic translation initiation factor 5A-1	HYP2
475	20.4844	20.7583	24.9711	21.9354	20.8513	20.9872					2	2	0.211444	0.813299	Mitochondrial outer membrane protein OM14	OM14
34	21.6746	25.4953	19.3164	21.2202	22.4287	20.4024					2	2	0.160948	0.811682	37S ribosomal protein MRP10, mitochondrial	MRP10
32	28.0386	28.4982	27.771	27.5084	27.5551	26.8175					9	9	1.19094	0.808936	Multiprotein-bridging factor 1	MBF1
31	25.9242	32.0596	32.5625	29.6392	29.0249	29.4983					9	3	0.137003	0.794671	60S ribosomal protein L36-B	RPL36B
554	22.021	21.3532	21.8455	20.9652	21.049	20.8224					2	2	1.70886	0.79436	Protein VHS2	VHS2
814	22.5952	21.4922	21.4223	20.4722	22.0208	20.7487					3	3	0.548597	0.755965	Transgelin	SCP1
509	20.4212	26.1653	24.7563	21.6306	24.2536	23.2132					11	11	0.147401	0.748461	T-complex protein 1 subunit gamma	CCT3
175	24.4552	23.0487	23.9773	20.5637	23.9075	24.766					2	2	0.215957	0.748022	40S ribosomal protein S11-B;40S ribosomal protein S11-A	RPS11B;RPS11A
282	21.9675	21.52	23.733	22.7311	20.995	21.2589					2	2	0.358997	0.745168	54S ribosomal protein L25, mitochondrial	MRPL25
87	22.3449	21.6226	21.6594	20.8454	21.7646	20.7827					2	2	0.878307	0.74471	60S acidic ribosomal protein P2-alpha	RPP2A
588	23.1498	21.1625	19.1957	21.1406	19.6419	20.4948					2	2	0.239975	0.743586	Uncharacterized protein YFR016C	YFR016C
266	25.0123	21.465	20.0483	21.4255	21.3417	21.5308					3	3	0.192719	0.742571	Cell cycle protein kinase DBF2	DBF2
641	20.5421	22.6721	22.3531	20.681	21.9603	20.7164					2	2	0.396336	0.736501	Vacuolar amino acid transporter 4	AVT4
61	24.1572	20.8247	21.9547	22.0423	21.9197	20.8459					4	4	0.270732	0.709557	GTP-binding protein YPT1	YPT1
86	24.3105	24.7401	25.3719	23.246	25.1989	23.9339					5	5	0.451555	0.681248	60S acidic ribosomal protein P0	RPP0
235	24.7628	26.6517	26.8559	25.0124	26.4724	24.7489					12	12	0.326358	0.678921	Glucokinase-1	GLK1
262	22.3413	20.5273	23.2384	20.7392	22.6454	20.7289					3	3	0.25922	0.664482	Clathrin heavy chain	CHC1
844	21.5569	21.3107	24.5375	22.0046	21.2927	22.119					3	3	0.245167	0.662966	Protein YOP1	YOP1
548	23.6629	20.1132	21.786	20.7746	20.5967	22.2108					2	2	0.225198	0.659983	Vacuolar protein sorting-associated protein 27	VPS27
263	20.2028	25.8493	23.915	23.9172	23.3522	20.7471					3	3	0.123633	0.650233	DNA-directed RNA polymerases I, II, and III subunit RPABC5	RPB10
551	23.7297	20.5589	20.8643	21.0885	20.9031	21.2293					4	4	0.251825	0.644005	6-phosphofructo-2-kinase 1	PFK26
51	26.6091	28.5713	28.9932	26.8309	28.6263	26.8022					15	15	0.268564	0.638101	ATP synthase subunit beta, mitochondrial	ATP2
704	25.3745	27.8637	29.4216	27.5214	26.1376	27.0928					5	1	0.195838	0.635986	60S ribosomal protein L34-A	RPL34A
205	30.5575	31.2219	30.1204	29.2682	31.0999	29.6247					22	22	0.419542	0.6357	Fructose-bisphosphate aldolase	FBA1
547	22.9485	21.0289	21.8803	21.1369	21.1044	21.7341					2	2	0.457332	0.627412	26S protease regulatory subunit 4 homolog	RPT2
80	24.3088	24.0701	25.1452	23.5982	24.2926	23.7554					8	8	0.740294	0.625976	Aspartate--tRNA ligase, cytoplasmic	DPS1
379	27.1175	27.0475	26.2618	25.233	27.6245	25.7281					20	20	0.323599	0.613762	Cystathionine beta-synthase	CYS4
675	21.001	21.4627	21.6293	21.3449	20.747	20.1718					2	2	0.720081	0.609775	Pre-mRNA-splicing factor CWC25	CWC25
384	22.0557	22.5265	21.7769	21.6062	21.9197	21.0202					2	2	0.816823	0.604308	Chromatin-remodeling complex subunit IES6	IES6
297	23.1427	21.4027	20.7473	21.5055	21.9892	20.0106					2	2	0.254329	0.595765	Ectonucleotide pyrophosphatase/phosphodiesterase 1;Alkaline phosphodiesterase 1;Nucleotide pyrophosphatase	NPP1
126	20.4381	24.8722	24.6008	22.7149	23.4958	21.9716					5	5	0.142336	0.576267	Histidine--tRNA ligase, mitochondrial	HTS1
694	22.9836	21.4478	19.7745	21.0783	21.082	20.3435					3	3	0.232263	0.567385	Protein DOS2	DOS2
100	24.0341	23.8009	25.5638	23.8469	23.5708	24.2809					2	2	0.407416	0.566718	40S ribosomal protein S3	RPS3
160	26.8909	26.5601	26.9823	26.2662	26.7679	25.7183					16	16	0.785494	0.560287	Heat shock protein SSC1, mitochondrial	SSC1
59	20.3165	20.4218	23.2747	19.5744	21.6689	21.0919					3	3	0.18511	0.559268	Methionine--tRNA ligase, cytoplasmic	MES1
174	25.206	29.043	29.1557	27.7606	26.7559	27.2554					9	9	0.152807	0.544254	60S ribosomal protein L2-B;60S ribosomal protein L2-A	RPL2B;RPL2A
496	23.0083	21.0054	21.5846	20.9082	21.0537	22.0532					3	3	0.309644	0.52774	SED5-binding protein 3	SFB3
806	24.3116	20.7409	21.0036	21.3017	22.226	20.9712					4	4	0.161318	0.519075	Protein NBA1	NBA1
255	22.5789	23.8599	26.5467	23.4696	26.5195	21.4778					13	13	0.0966088	0.506193	2-oxoglutarate dehydrogenase, mitochondrial	KGD1
461	21.8392	21.1554	21.9481	22.3174	21.5517	19.6311					2	2	0.224549	0.480799	UPF0642 protein YBL028C
93	24.5547	23.576	24.9386	23.7553	23.563	24.3675					6	4	0.415132	0.46113	60S ribosomal protein L6-B	RPL6B
239	24.9981	21.1694	20.4218	22.2457	21.7633	21.1973					5	5	0.115565	0.460973	Vesicular-fusion protein SEC18	SEC18
734	21.632	23.8847	20.5056	21.3438	21.1186	22.1898					3	3	0.164449	0.456719	Mitochondrial zinc maintenance protein 1, mitochondrial	MZM1
261	24.9724	25.9223	25.7746	25.5041	25.0891	24.7384					9	9	0.532658	0.445896	Isocitrate dehydrogenase [NADP], mitochondrial	IDP1
876	20.7518	20.442	21.9699	19.9579	21.1077	20.7669					2	1	0.314023	0.443719	mRNA stability protein IGO2	IGO2
142	20.9237	24.1777	27.3107	23.2202	24.6296	23.2392					19	19	0.0819656	0.441043	Isoleucine--tRNA ligase, cytoplasmic	ILS1
130	23.4429	21.8173	20.888	21.5184	21.5179	21.7949					3	3	0.228551	0.439032	cAMP-dependent protein kinase regulatory subunit	BCY1
257	21.5614	24.0188	21.9729	22.611	22.5791	21.046					3	3	0.181935	0.438953	ATP synthase subunit epsilon, mitochondrial	ATP15
65	26.4646	31.9614	30.8118	29.3543	29.4851	29.0878					9	9	0.0928845	0.436857	40S ribosomal protein S17-B;40S ribosomal protein S17-A	RPS17B;RPS17A
612	23.327	20.6526	21.6334	21.3804	21.1396	21.7955					2	2	0.208118	0.432498	Protein JSN1	JSN1
196	20.0581	20.6132	23.6509	20.9303	20.2542	21.8439					3	3	0.131289	0.431252	37S ribosomal protein MRP13, mitochondrial	MRP13
532	20.6268	22.8515	21.9501	22.5045	21.3048	20.3334					3	3	0.181027	0.428516	37S ribosomal protein RSM18, mitochondrial	RSM18
463	24.8874	24.7849	24.171	23.4386	24.8075	24.375					8	8	0.369068	0.407394	Obg-like ATPase 1	OLA1
402	20.9655	21.1598	21.9083	21.9125	20.9861	19.9353					2	2	0.247522	0.399925	THO complex subunit MFT1	MFT1
47	29.251	29.7471	30.1216	28.8134	29.7968	29.3942					22	22	0.415408	0.371799	Phosphoglycerate kinase	PGK1
535	21.5694	20.8324	21.3378	20.9519	20.9703	20.7062					4	2	0.72567	0.370433	Aldehyde dehydrogenase 5, mitochondrial	ALD5
484	24.358	23.2471	24.6083	23.6085	23.6154	23.9625					3	3	0.3236	0.342342	40S ribosomal protein S20	RPS20
746	22.8075	21.26	21.0529	20.6892	21.4749	21.9554					3	3	0.192201	0.333635	Vacuolar protein sorting-associated protein 64	VPS64
492	22.5082	21.1461	21.3233	21.682	20.7754	21.5276					2	2	0.257516	0.330853	Putative oxidoreductase TDA3	TDA3
301	19.8771	20.0901	22.933	18.9464	21.758	21.2336					4	4	0.0869224	0.320705	Saccharolysin	PRD1
430	25.1826	21.8253	22.9092	23.8788	24.4865	20.6067					6	6	0.0707306	0.315042	NADH-cytochrome b5 reductase 2;NADH-cytochrome b5 reductase p34 form;NADH-cytochrome b5 reductase p32 form	MCR1
234	25.2965	27.2527	24.4615	24.19	26.0536	25.8377					8	8	0.110443	0.309792	Glutaredoxin-2, mitochondrial	GRX2
765	21.7753	21.8905	21.8267	21.1104	22.2615	21.2506					3	3	0.327623	0.290045	Arginine--tRNA ligase, cytoplasmic
155	25.0783	29.1797	28.2646	27.1491	27.4739	27.0341					7	1	0.0815452	0.288467	60S ribosomal protein L31-A	RPL31A
525	22.8681	21.2584	22.0314	21.7823	21.4486	22.0839					2	2	0.219113	0.281087	Protein SAP1	SAP1
369	19.2429	21.507	21.949	20.0804	20.5224	21.2587					4	4	0.111627	0.279144	Chromatin-remodeling complexes subunit NGG1	NGG1
638	24.225	20.039	21.2092	20.8586	22.36	21.486					3	3	0.0677087	0.256207	Protein PSP2	PSP2
815	23.9828	19.8246	21.3075	21.5472	21.3926	21.463					2	2	0.0680722	0.23737	Target of rapamycin complex 1 subunit TCO89	TCO89
485	23.5946	19.8499	23.9831	22.8184	23.5819	20.3165					7	7	0.0493884	0.236917	Asparagine--tRNA ligase, cytoplasmic	DED81
544	22.3121	20.4155	20.0992	21.725	20.339	20.0798					2	2	0.0946804	0.227682	External NADH-ubiquinone oxidoreductase 1, mitochondrial	NDE1
593	21.392	26.8232	28.0093	25.2719	25.414	24.9075					22	22	0.0348346	0.210385	Glutamate--tRNA ligase, cytoplasmic	GUS1
567	23.0937	24.6804	23.0188	23.114	24.2426	22.8204					5	4	0.106798	0.20536	Peroxiredoxin HYR1	HYR1
333	24.682	23.8405	23.4669	21.7911	25.8105	23.7967					8	8	0.0560018	0.197011	Thioredoxin reductase 1	TRR1
821	20.8286	21.5248	22.1451	20.5806	21.8634	21.4712					2	2	0.133282	0.194438	Cell division control protein 53	CDC53
802	20.6126	23.2604	20.7947	21.8043	21.2266	21.0647					2	2	0.075951	0.190702	Bud site selection protein 20	BUD20
555	25.5927	24.1536	23.0456	24.0422	23.555	24.6291					11	11	0.0834157	0.188571	Nucleoporin NUP159	NUP159
524	25.7657	24.3282	26.0744	25.1039	25.0226	25.4955					11	11	0.119	0.182098	Adenosylhomocysteinase	SAH1
46	25.9161	24.8425	26.3419	24.91	25.673	25.9807					8	8	0.118983	0.178965	Pyruvate kinase 1	CDC19
147	27.8157	21.7761	22.1067	23.6096	23.7011	23.8513					10	10	0.030695	0.178791	Ribonucleoside-diphosphate reductase small chain 1	RNR2
178	24.1224	26.6391	26.7895	25.7024	25.7794	25.5382					6	6	0.0714241	0.17702	40S ribosomal protein S18-B;40S ribosomal protein S18-A	RPS18B;RPS18A
310	24.668	25.5743	24.3391	24.4897	25.3875	24.2056					5	4	0.117926	0.166218	Peptidyl-prolyl cis-trans isomerase C, mitochondrial	CPR3
164	24.9122	26.4526	26.7874	26.0192	24.0562	27.6016					8	8	0.046028	0.158384	60S ribosomal protein L43-B;60S ribosomal protein L43-A	RPL43B;RPL43A
192	23.7234	23.8073	23.712	22.7556	24.1871	23.8263					5	5	0.135127	0.157892	DNA-binding protein RAP1	RAP1
72	27.9682	25.5677	25.6113	25.7662	26.7408	26.1691					17	17	0.0649267	0.157	Polyadenylate-binding protein, cytoplasmic and nuclear	PAB1
70	22.0527	20.9779	20.8119	21.6719	20.5745	21.147					2	1	0.10776	0.149691	Carbamoyl-phosphate synthase arginine-specific large chain	CPA2
156	21.1159	20.8428	21.5463	20.14	21.1277	21.7908					7	1	0.102652	0.148846	60S ribosomal protein L31-B	RPL31B
870	23.879	22.7347	21.625	22.8643	22.2192	22.7201					3	3	0.0750204	0.14508	H/ACA ribonucleoprotein complex subunit 3	NOP10
227	26.3296	23.9939	26.3518	25.1439	25.6096	25.4892					19	19	0.0630703	0.144202	ATP-dependent 6-phosphofructokinase subunit alpha	PFK1
109	26.673	23.606	24.106	24.0434	25.8464	24.0651					9	9	0.0436027	0.143421	ATP-dependent RNA helicase DED1	DED1
683	22.6044	23.2104	23.0931	22.6781	22.8634	22.9411					4	4	0.283896	0.141765	Uncharacterized protein YNL134C
831	23.8161	20.4695	19.7437	20.5234	22.5488	20.5338					2	2	0.0334684	0.141059	ATP synthase subunit delta, mitochondrial	ATP16
203	20.6745	21.7742	21.8075	22.0326	20.3427	21.5677					2	2	0.0576415	0.104439	60S ribosomal protein L30	RPL30
211	23.8872	24.3515	25.2586	23.5427	25.6051	24.0497					10	10	0.046206	0.0999215	Lysine--tRNA ligase, cytoplasmic	KRS1
340	23.968	24.7413	25.7074	25.0195	24.3933	24.7232					10	10	0.060693	0.093572	Homoserine dehydrogenase	HOM6
522	20.3576	26.5253	28.6158	25.5823	24.159	25.4846					4	1	0.0119114	0.0909646	40S ribosomal protein S26-A	RPS26A
125	26.0121	25.6831	26.4982	25.6142	26.3718	26.0241					14	14	0.0660122	0.061086	NADP-specific glutamate dehydrogenase 1	GDH1
399	20.0968	20.4446	22.4926	21.5243	20.2577	21.1146					3	3	0.0182107	0.0457675	Protein SLA2	SLA2
287	20.9145	22.07	20.9439	20.3974	21.3273	22.107					5	1	0.0171521	0.0322164	60S ribosomal protein L24-B	RPL24B
354	22.2023	21.5406	22.7463	22.3663	22.2063	21.835					3	3	0.023756	0.0271753	Rotenone-insensitive NADH-ubiquinone oxidoreductase, mitochondrial	NDI1
724	22.035	21.1783	21.8275	22.4171	22.051	20.492					2	2	0.0138236	0.0269178	Nucleolar GTP-binding protein 1	NOG1
571	22.3436	21.5936	19.6902	20.5067	19.1645	23.8893					4	1	0.00453004	0.0223083	60S ribosomal protein L33-B	RPL33B
604	23.6425	21.0195	20.8389	21.8099	21.5127	22.1196					2	2	0.00696596	0.0195783	Mitochondrial division protein 1	MDV1
568	23.1987	22.1476	24.9441	23.1925	24.1542	22.917					10	10	0.00323539	0.00888316	Alanine--tRNA ligase, mitochondrial	ALA1
362	25.2163	20.6163	23.2797	23.5783	24.8692	20.6453					5	5	0.001155	0.00647163	Phospho-2-dehydro-3-deoxyheptonate aldolase, tyrosine-inhibited	ARO4
480	22.5161	22.5396	22.616	23.8165	22.9034	20.9565					3	3	0.000604076	-0.00156403	GMP synthase [glutamine-hydrolyzing]	GUA1
232	25.3671	25.2331	24.631	24.5354	25.7694	24.9395					10	10	0.00332129	-0.00434748	Malate dehydrogenase, mitochondrial	MDH1
170	25.4526	26.0153	27.8457	26.2427	26.3797	26.7102					12	12	0.00282402	-0.00635719	40S ribosomal protein S6-B;40S ribosomal protein S6-A	RPS6B;RPS6A
470	23.5775	21.1031	19.0604	20.7237	21.4758	21.6081					2	2	0.0054441	-0.0221697	SWI5-dependent HO expression protein 3	SHE3
206	28.5516	30.0209	27.9789	28.8112	29.2666	28.5636					12	11	0.0154935	-0.0300147	Peptidyl-prolyl cis-trans isomerase	CPR1
640	20.9949	21.4111	21.2172	20.1382	21.5516	22.0313					2	2	0.018685	-0.0326328	6,7-dimethyl-8-ribityllumazine synthase	RIB4
415	25.0911	20.2628	24.3129	21.8547	23.5647	24.3638					3	3	0.0076297	-0.0387726	Peroxiredoxin TSA1	TSA1
328	20.6918	20.5595	21.6195	20.7556	20.4855	21.7492					2	2	0.026274	-0.0398719	Protein transport protein SEC20	SEC20
188	21.5401	20.3529	22.4038	20.6283	21.0659	22.7248					2	2	0.0154628	-0.0407054	Heat shock factor protein	HSF1
60	22.2594	21.9922	21.2262	23.3815	20.6521	21.6467					3	3	0.0264553	-0.0674979	Ras-like protein 2	RAS2
789	20.6702	23.0724	23.6668	22.8322	22.1971	22.5828					2	2	0.024191	-0.0675774	Mitochondrial homologous recombination protein 1	MHR1
658	20.5652	23.1619	20.5415	22.398	20.4871	21.5944					2	2	0.0227748	-0.0702998	Uncharacterized protein YGR126W
39	23.8442	23.6108	24.0198	25.0511	23.8208	22.8169					14	2	0.0367971	-0.0713234	Glyceraldehyde-3-phosphate dehydrogenase 2	TDH2
799	25.1958	25.5185	24.9215	24.9101	25.9656	24.9767					12	12	0.0657511	-0.0721626	NADPH-dependent alpha-keto amide reductase
99	20.9282	21.2584	23.218	20.8962	23.6113	21.2496					2	2	0.0357681	-0.117514	60S ribosomal protein L22-A	RPL22A
98	23.4149	24.9701	26.3449	24.8382	23.4487	26.8875					8	8	0.0384129	-0.148151	60S ribosomal protein L15-A;60S ribosomal protein L15-B	RPL15A;RPL15B
442	24.7605	26.8118	26.3605	26.3278	26.1369	25.942					5	5	0.0888413	-0.157965	54S ribosomal protein L39, mitochondrial	MRPL39
833	20.5076	21.3733	20.7129	20.3955	21.6555	21.0179					10	1	0.1299	-0.158348	60S ribosomal protein L7-B	RPL7B
438	22.8472	25.8139	22.4157	23.3909	24.7626	23.4537					5	5	0.0525623	-0.176846	Putative redox protein FMP46, mitochondrial	FMP46
629	20.2311	21.2627	21.6568	21.1534	21.2173	21.3158					2	1	0.156386	-0.178647	Asparagine synthetase [glutamine-hydrolyzing] 2	ASN2
231	26.792	26.3436	26.8755	26.8289	26.9714	26.7841					18	18	0.474805	-0.191083	V-type proton ATPase catalytic subunit A;Endonuclease PI-SceI	VMA1
117	21.6259	20.3062	21.1932	21.7928	21.2053	20.7113					2	2	0.145046	-0.194702	C-1-tetrahydrofolate synthase, cytoplasmic;Methylenetetrahydrofolate dehydrogenase;Methenyltetrahydrofolate cyclohydrolase;Formyltetrahydrofolate synthetase	ADE3
143	24.0281	25.7733	24.1219	24.1989	25.7281	24.6189					6	6	0.10262	-0.207587	ATP synthase subunit 5, mitochondrial	ATP5
238	26.0109	26.6906	27.014	27.2403	25.9783	27.1406					8	8	0.16066	-0.214565	ADP,ATP carrier protein 2	PET9
447	24.4463	25.3543	24.8853	26.828	24.1343	24.372					7	7	0.0850996	-0.216103	Aminopeptidase Y	APE3
187	26.123	26.9854	28.8072	27.4988	27.8485	27.2338					9	2	0.0979993	-0.221811	60S ribosomal protein L4-A	RPL4A
106	26.9964	26.9192	26.8332	26.7867	28.0812	26.5774					14	14	0.187778	-0.232196	Ketol-acid reductoisomerase, mitochondrial	ILV5
721	20.7872	20.0093	19.8415	19.9359	21.957	19.449					2	2	0.102764	-0.234627	Uncharacterized protein YPL067C	YPL067C
515	26.914	27.1786	27.1755	27.1187	27.6278	27.2424					13	13	0.610352	-0.240294	Flavohemoprotein	YHB1
244	25.0445	25.2814	27.4604	25.7702	27.0501	25.6882					20	20	0.0972627	-0.240748	Aconitate hydratase, mitochondrial	ACO1
586	21.2647	20.9592	22.4997	21.5341	22.3564	21.5726					2	2	0.172186	-0.246538	60S ribosomal subunit assembly/export protein LOC1	LOC1
866	21.5082	21.3828	21.5581	19.0341	21.6353	24.545					3	1	0.0552763	-0.255126	40S ribosomal protein S28-A	RPS28A
403	25.1818	24.1714	25.5498	24.6864	25.3459	25.6618					9	2	0.202453	-0.263689	40S ribosomal protein S1-A	RPS1A
103	21.8852	24.6097	24.3495	21.6676	24.029	25.951					6	2	0.0614252	-0.267719	Ubiquitin-40S ribosomal protein S31;Ubiquitin;40S ribosomal protein S31	RPS31
873	19.8923	21.6384	20.3559	20.8586	20.6239	21.2998					2	2	0.206719	-0.298586	Nucleolar complex protein 14	NOP14
325	25.8174	25.6079	25.376	25.5044	26.797	25.4096					5	5	0.259508	-0.30323	Dihydroorotate dehydrogenase (fumarate)	URA1
703	22.3262	21.4956	22.0018	23.3665	21.1333	22.272					2	2	0.173918	-0.3161	ATP synthase subunit K, mitochondrial	ATP19
486	24.9197	23.4391	24.5387	24.4044	25.111	24.3527					11	11	0.253395	-0.323522	Putative proline--tRNA ligase YHR020W	YHR020W
662	26.5826	19.9817	21.9119	23.4669	23.2442	22.7521					11	11	0.057726	-0.32896	PAB1-binding protein 1	PBP1
303	20.3934	20.9475	22.3949	21.5311	21.3482	21.883					4	4	0.215588	-0.342169	Intracellular protein transport protein USO1	USO1
92	23.3314	22.9325	23.9621	23.4528	23.5451	24.2578					3	3	0.364612	-0.343188	60S ribosomal protein L9-B;60S ribosomal protein L9-A	RPL9B;RPL9A
118	24.5591	23.8745	25.6039	24.9415	24.6336	25.5035					7	7	0.243022	-0.346991	ATP synthase subunit alpha, mitochondrial	ATP1
177	25.0433	25.6424	25.8996	25.5595	26.185	25.8906					7	7	0.48944	-0.349951	60S ribosomal protein L12-B;60S ribosomal protein L12-A	RPL12B;RPL12A
42	19.3673	23.9653	22.7613	22.9551	21.6522	22.5391					2	2	0.0871608	-0.350849	Cytochrome c oxidase polypeptide 5A, mitochondrial;Cytochrome c oxidase polypeptide 5B, mitochondrial	COX5A;COX5B
720	24.39	26.6459	27.3837	27.0615	25.5186	26.9062					4	4	0.12711	-0.355544	60S ribosomal protein L21-B;60S ribosomal protein L21-A	RPL21B;RPL21A
41	20.7063	21.8319	19.2248	20.772	19.3902	22.716					7	2	0.109759	-0.371707	Glyceraldehyde-3-phosphate dehydrogenase 1	TDH1
716	23.1442	22.8387	22.083	22.8742	22.5222	23.9421					5	3	0.328906	-0.424212	60S ribosomal protein L6-A	RPL6A
580	25.0872	23.8641	24.822	25.3958	24.5199	25.2171					9	9	0.422416	-0.453172	Mannose-1-phosphate guanyltransferase	PSA1
652	21.366	23.1473	23.3906	23.0808	22.7132	23.5091					5	5	0.276079	-0.466368	Nicotinamidase	PNC1
623	21.4352	20.7982	21.3765	22.0097	21.3251	21.6819					2	2	0.760654	-0.468912	Homocitrate synthase, cytosolic isozyme;Homocitrate synthase, mitochondrial	LYS20;LYS21
459	20.6428	20.4596	20.6168	19.8347	21.5467	21.8044					2	1	0.323303	-0.488871	Glutathione peroxidase 2	GPX2
253	21.2719	21.5852	20.5051	20.8541	22.7699	21.2397					2	2	0.305489	-0.500486	Small COPII coat GTPase SAR1	SAR1
477	22.2599	19.7077	20.5208	20.8778	21.0448	22.0835					2	2	0.236358	-0.505954	Trehalose synthase complex regulatory subunit TPS3	TPS3
671	23.9138	23.6144	20.8712	24.215	23.986	21.7423					4	4	0.154038	-0.51464	37S ribosomal protein S19, mitochondrial	RSM19
494	20.7338	19.8861	21.0018	20.8024	21.4056	20.9864					2	2	0.61879	-0.52424	Deoxyhypusine synthase	DYS1
138	23.8036	24.71	24.8373	24.9452	24.6245	25.4348					11	11	0.616189	-0.551183	Farnesyl pyrophosphate synthase	ERG20
331	26.3084	28.7995	30.4779	29.1482	29.0072	29.0991					21	6	0.173868	-0.556235	60S ribosomal protein L8-B	RPL8B
590	27.7665	26.8573	25.9526	26.8609	28.8327	26.5688					20	20	0.252515	-0.561954	Cys-Gly metallodipeptidase DUG1	DUG1
219	30.3251	25.145	24.4515	27.1678	27.2852	27.3076					24	24	0.120633	-0.612982	Actin-binding protein	ABP1
343	23.9006	23.0965	22.0592	26.4238	23.7657	20.7159					3	3	0.130734	-0.616367	V-type proton ATPase subunit C	VMA5
148	20.6929	20.2207	20.8782	21.9655	20.3685	21.3204					2	2	0.545165	-0.620893	5-aminolevulinate synthase, mitochondrial	HEM1
40	28.1171	28.7397	29.4762	29.0819	29.5373	29.5892					17	6	0.667743	-0.625132	Glyceraldehyde-3-phosphate dehydrogenase 3	TDH3
55	30.2729	30.347	30.3273	30.5584	31.5374	30.7272					25	14	0.966634	-0.625258	Enolase 2	ENO2
679	24.9018	20.8145	21.2293	22.7077	23.066	23.0642					6	6	0.184463	-0.630774	Signal transduction protein MDG1	MDG1
350	20.5322	20.2129	20.835	21.238	21.5833	20.6661					3	3	0.921942	-0.635744	Glutamine synthetase	GLN1
304	24.6372	24.3801	25.0048	25.5791	25.13	25.2496					6	6	1.33859	-0.645497	40S ribosomal protein S2	RPS2
204	24.5535	24.7599	25.1242	25.8664	25.2294	25.2991					8	8	1.17173	-0.652377	60S ribosomal protein L3	RPL3
54	26.7115	26.7137	26.8244	26.8686	27.7926	27.5474					24	13	1.10101	-0.652963	Enolase 1	ENO1
777	23.5645	20.7648	20.6348	23.2202	23.0153	20.708					6	6	0.203778	-0.659771	m7GpppX diphosphatase	DCS1
57	27.9392	27.5433	28.053	28.3546	28.8539	28.3368					11	11	1.36471	-0.669938	Triosephosphate isomerase	TPI1
753	21.0338	21.5256	20.6123	22.6755	21.9699	20.5827					2	2	0.439563	-0.685469	Hit family protein 1	HNT1
763	20.4137	22.0781	22.011	22.3114	22.5544	21.7204					2	2	0.508816	-0.694469	Uncharacterized oxidoreductase YMR226C
30	20.9503	19.9364	20.6519	20.7909	20.4996	22.3503					8	1	0.467577	-0.700713	Transposon Ty1-BR Gag polyprotein;Capsid protein;Gag-p4;Transposon Ty1-DR1 Gag polyprotein;Capsid protein;Gag-p4;Transposon Ty1-MR2 Gag polyprotein;Capsid protein;Gag-p4;Transposon Ty1-LR1 Gag polyprotein;Capsid protein;Gag-p4;Transposon Ty1-GR3 Gag polyprotein;Capsid protein;Gag-p4;Transposon Ty1-ER2 Gag polyprotein;Capsid protein;Gag-p4;Transposon Ty1-DR5 Gag polyprotein;Capsid protein;Gag-p4;T…	TY1A-BR;TY1A-DR1;TY1A-MR2;TY1A-LR1;TY1A-GR3;TY1A-ER2;TY1A-DR5;TY1A-PR2;TY1A-OR;TY1A-H;TY1B-OR;TY1B-GR3;TY1B-LR1;TY1B-MR2;TY1B-DR1;TY1B-ER2;TY1B-DR5;TY1B-BR;TY1B-PR2;TY1B-H;TY1A-DR3;TY1A-ML1;TY1B-DR3;TY1B-ML1
572	28.9233	31.0964	30.0422	30.9729	30.5065	30.6961					5	5	0.476298	-0.70458	40S ribosomal protein S29-A	RPS29A
541	20.6523	19.0342	22.3839	23.0827	20.9024	20.2478					2	2	0.217005	-0.720774	Protein MMF1, mitochondrial	MMF1
78	27.3573	25.9474	24.7567	26.8193	27.4349	26.0067					3	3	0.355644	-0.733191	60S ribosomal protein L39	RPL39
439	23.5643	21.0043	23.9101	23.2601	23.6018	23.8352					3	3	0.326313	-0.739484	Tyrosine--tRNA ligase, cytoplasmic	TYS1
216	23.7244	20.735	23.1579	23.351	23.368	23.125					3	3	0.332449	-0.742188	Glucan 1,3-beta-glucosidase	BGL2
285	22.4692	20.1467	21.3439	19.8105	24.2059	22.1743					2	2	0.199334	-0.743638	Proteasome subunit alpha type-2	PRE8
376	21.0581	20.8856	20.4255	23.9992	20.1499	20.4514					2	2	0.233625	-0.743741	V-type proton ATPase subunit a, vacuolar isoform	VPH1
736	23.9517	22.0965	22.0457	22.8874	24.4473	23.0031					5	5	0.393165	-0.74793	NADPH dehydrogenase 2	OYE2
452	23.6634	24.6589	25.9454	25.6666	24.6884	26.1833					7	7	0.404756	-0.756881	60S ribosomal protein L32	RPL32
166	23.6101	23.5925	25.0699	25.2201	24.1956	25.1312					4	4	0.57257	-0.758117	40S ribosomal protein S23-B;40S ribosomal protein S23-A	RPS23B;RPS23A
843	21.0643	23.8634	23.2585	22.8842	24.3682	23.2295					7	7	0.327364	-0.765231	26S proteasome regulatory subunit RPN6	RPN6
95	20.4659	22.5485	23.5677	24.409	20.3499	24.1306					6	1	0.183744	-0.769152	60S ribosomal protein L26-A	RPL26A
91	26.5976	26.4792	28.8346	28.629	27.3036	28.3096					11	2	0.377392	-0.77692	60S ribosomal protein L7-A	RPL7A
635	24.9627	23.3077	23.3017	24.1653	25.1556	24.5996					6	6	0.557507	-0.782794	Ribonucleoside-diphosphate reductase small chain 2	RNR4
792	23.2266	19.3545	21.9631	22.1706	22.4472	22.3065					4	4	0.279207	-0.793356	PX domain-containing protein YPR097W	YPR097W
111	22.5874	21.5834	22.1255	20.9718	23.4679	24.2598					4	4	0.317767	-0.801044	GTP-binding protein RHO1	RHO1
76	24.623	24.5451	26.1578	25.6577	25.3108	26.7613					5	1	0.514311	-0.801328	60S ribosomal protein L24-A	RPL24A
228	23.8578	23.001	23.5892	24.6932	23.6937	24.516					5	5	0.96151	-0.818328	ATP-dependent 6-phosphofructokinase subunit beta	PFK2
420	26.6596	25.4778	25.0387	26.5972	26.8798	26.1698					4	4	0.715367	-0.823579	Translationally-controlled tumor protein homolog	TMA19
699	21.5016	23.4796	20.3505	23.5707	23.2763	21.0053					3	3	0.27625	-0.840165	Adenylosuccinate synthetase	ADE12
279	20.9207	21.5568	20.5762	21.7552	21.1817	22.6655					9	2	0.752467	-0.849608	40S ribosomal protein S1-B	RPS1B
707	20.6135	21.5497	21.0779	23.5828	21.6138	20.5993					2	2	0.392102	-0.851615	Alpha,alpha-trehalose-phosphate synthase [UDP-forming] 56 kDa subunit	TPS1
52	24.2686	25.8618	25.7606	26.5599	26.469	25.4421					11	11	0.615515	-0.860024	Citrate synthase, mitochondrial	CIT1
698	24.8828	24.0867	24.7515	25.5721	25.6931	25.0701					7	7	1.30992	-0.871425	Actin	ACT1
50	24.2876	21.0128	23.3453	23.7466	23.796	23.7308					5	5	0.377627	-0.875884	Inorganic pyrophosphatase	IPP1
74	31.2381	27.6323	28.9284	30.2849	30.0371	30.1402					22	22	0.348512	-0.88777	Galactokinase	GAL1
230	20.7549	23.5922	25.2479	24.109	23.7613	24.4016					19	4	0.269598	-0.892319	60S ribosomal protein L8-A	RPL8A
254	25.2126	24.324	24.7376	25.4888	25.7427	25.7891					12	12	1.54461	-0.915479	Nucleoporin NUP1	NUP1
194	20.9735	19.8778	20.6082	20.704	21.4396	22.0999					2	2	0.834048	-0.92794	Eukaryotic peptide chain release factor subunit 1	SUP45
702	24.8683	24.8419	24.8015	26.5908	25.1145	25.6249					3	3	1.01771	-0.939496	ATP synthase subunit J, mitochondrial	ATP18
288	20.809	22.2104	21.5172	23.1034	23.0021	21.2544					3	3	0.579434	-0.94112	SEC14 cytosolic factor	SEC14
172	25.1523	26.8332	26.1169	27.323	26.6004	27.0598					6	6	0.839622	-0.960319	60S ribosomal protein L23-B;60S ribosomal protein L23-A	RPL23B;RPL23A
215	20.4435	20.1012	21.3522	22.1837	20.7819	21.8273					2	2	0.79263	-0.96532	Uridylate kinase	URA6
454	25.736	26.1882	25.138	26.3479	26.7969	26.8215					9	9	1.32911	-0.968033	ATP synthase subunit gamma, mitochondrial	ATP3
361	23.1193	22.8276	19.9774	23.7633	22.0842	22.9994					4	4	0.365477	-0.974199	Single-stranded DNA-binding protein RIM1, mitochondrial	RIM1
222	20.2322	20.5557	22.095	21.0532	24.1294	20.6604					6	6	0.327789	-0.986733	Pyruvate dehydrogenase E1 component subunit alpha, mitochondrial	PDA1
414	27.0889	20.2079	23.4528	24.5811	24.7597	24.4412					6	6	0.19508	-1.01083	Protein SCD5	SCD5
108	22.7366	20.2311	20.5216	20.5394	21.4079	24.6522					2	2	0.282001	-1.03674	40S ribosomal protein S14-A;40S ribosomal protein S14-B	RPS14A;RPS14B
243	25.345	23.7048	24.2959	25.3117	25.5937	25.5573					8	5	0.999276	-1.03897	S-adenosylmethionine synthase 2	SAM2
145	20.4717	20.4754	21.1695	20.9155	23.8292	20.5174					2	2	0.417511	-1.0485	Tubulin alpha-1 chain;Tubulin alpha-3 chain	TUB1;TUB3
90	26.3191	28.47	29.2366	29.0751	29.8818	28.226					42	42	0.455853	-1.05242	5-methyltetrahydropteroyltriglutamate--homocysteine methyltransferase	MET6
622	21.1054	20.8265	20.9548	22.3945	21.0067	22.6631					2	2	0.954226	-1.05919	Biotin--protein ligase;Biotin--[methylmalonyl-CoA-carboxytransferase] ligase;Biotin--[propionyl-CoA-carboxylase [ATP-hydrolyzing]] ligase;Biotin--[methylcrotonoyl-CoA-carboxylase] ligase;Biotin--[acetyl-CoA-carboxylase] ligase	BPL1
491	22.0778	23.4924	23.985	24.5655	22.7925	25.4526					6	1	0.48772	-1.08514	60S ribosomal protein L14-B	RPL14B
744	20.4873	20.4108	20.5835	21.8365	21.4018	21.5272					2	2	2.858	-1.09465	37S ribosomal protein S8, mitochondrial	MRPS8
488	28.5602	28.9565	28.0594	29.2535	30.6036	29.004					22	22	0.911914	-1.09502	6-phosphogluconate dehydrogenase, decarboxylating 1	GND1
193	24.8961	22.9114	23.5913	24.9621	24.4923	25.2546					7	7	0.819995	-1.10338	Inositol-3-phosphate synthase	INO1
169	21.8528	23.8167	25.3209	24.7335	24.9841	24.6316					7	7	0.481994	-1.11956	40S ribosomal protein S4-B;40S ribosomal protein S4-A	RPS4B;RPS4A
713	24.9148	28.5978	26.667	27.8649	27.9105	27.771					4	4	0.454455	-1.12224	40S ribosomal protein S15	RPS15
418	26.9843	24.259	23.6145	26.3864	25.7616	26.0919					11	11	0.464986	-1.12735	ADP-ribosylation factor GTPase-activating protein GCS1	GCS1
450	24.0116	21.4378	24.0312	25.1653	23.4963	24.2072					6	6	0.499457	-1.12941	Peroxiredoxin type-2	AHP1
705	24.247	24.5028	23.9141	24.9371	25.7632	25.359					6	5	1.74166	-1.13182	Glycerol-3-phosphate dehydrogenase [NAD(+)] 1	GPD1
631	24.8997	28.5761	27.1696	28.8267	27.3805	27.85					5	5	0.420637	-1.13729	60S ribosomal protein L38	RPL38
473	24.6837	23.2243	23.2416	24.7286	25.7772	24.0607					11	11	0.752679	-1.13898	Medium-chain fatty acid ethyl ester synthase/esterase 2	EHT1
107	30.012	27.8226	29.3448	30.5124	30.0085	30.1738					21	21	0.816222	-1.17179	Pyruvate decarboxylase isozyme 1	PDC1
316	24.9208	26.3611	26.8055	27.317	27.0165	27.2735					10	6	0.952461	-1.17318	40S ribosomal protein S7-A	RPS7A
349	21.4954	20.9683	21.2299	23.1468	20.755	23.3424					2	2	0.630423	-1.18355	Pyrroline-5-carboxylate reductase	PRO3
655	24.552	25.3473	26.5783	26.9146	25.9779	27.1613					6	1	0.797106	-1.19206	60S ribosomal protein L26-B	RPL26B
56	25.3859	20.0233	23.5588	24.1624	24.3995	23.983					8	8	0.307929	-1.19231	Tryptophan synthase	TRP5
628	24.6937	20.4407	23.2118	24.062	23.7573	24.147					9	8	0.409266	-1.20672	Asparagine synthetase [glutamine-hydrolyzing] 1	ASN1
129	20.5909	22.226	22.8605	23.5681	25.1452	20.598					7	7	0.33427	-1.21132	Delta-1-pyrroline-5-carboxylate dehydrogenase, mitochondrial	PUT2
740	22.2774	20.7063	20.8674	22.4811	21.9416	23.0672					2	2	0.953268	-1.21293	Protein GIR2	GIR2
323	20.5238	19.7756	21.6484	22.3257	22.1865	21.0791					2	2	0.838465	-1.21454	H/ACA ribonucleoprotein complex subunit 1	GAR1
573	27.5735	28.0626	26.8641	29.4681	28.4596	28.2531					4	4	1.12741	-1.22688	40S ribosomal protein S29-B	RPS29B
159	28.1765	26.2715	25.1554	28.7233	27.1824	27.4036					7	3	0.543304	-1.23532	Ubiquitin-60S ribosomal protein L40;Ubiquitin;60S ribosomal protein L40;Polyubiquitin;Ubiquitin	RPL40B;RPL40A;UBI4
760	20.998	19.563	21.3406	22.7562	19.824	23.037					3	3	0.459876	-1.2385	NADP-dependent alcohol dehydrogenase 6	ADH6
292	23.4116	23.9163	22.9491	23.4037	25.6346	25.0026					7	7	0.805564	-1.25461	Protein SIS1	SIS1
445	25.8938	25.7376	24.6077	26.4224	27.8651	25.7511					15	15	0.785698	-1.2665	Serine hydroxymethyltransferase, mitochondrial	SHM1
422	27.7643	27.4087	27.5718	29.5169	27.7941	29.2337					3	3	1.09641	-1.26662	40S ribosomal protein S27-B;40S ribosomal protein S27-A	RPS27B;RPS27A
365	20.7058	21.711	20.121	21.3222	21.1047	23.9619					2	2	0.55242	-1.28368	Pyruvate dehydrogenase E1 component subunit beta, mitochondrial	PDB1
167	26.3706	27.8884	27.6096	28.9718	28.2314	28.5241					11	11	1.17706	-1.28617	40S ribosomal protein S24-B;40S ribosomal protein S24-A	RPS24B;RPS24A
487	24.3337	23.0606	23.794	24.746	25.1001	25.2715					8	8	1.51311	-1.30973	NADPH-dependent aldose reductase GRE3	GRE3
75	25.9841	23.8409	25.5986	25.9943	25.5224	27.839					16	16	0.607866	-1.31069	Bifunctional protein GAL10;UDP-glucose 4-epimerase;Aldose 1-epimerase	GAL10
637	24.0054	21.7962	23.8669	24.7597	25.0111	23.891					7	7	0.775538	-1.33107	Inosine-5-monophosphate dehydrogenase 3	IMD3
134	24.8298	23.8938	26.4537	25.9907	26.7919	26.388					20	20	0.784496	-1.33114	Valine--tRNA ligase, mitochondrial	VAS1
619	21.8842	22.8765	23.4662	24.3629	24.0027	23.9054					9	5	1.3097	-1.34802	40S ribosomal protein S7-B	RPS7B
867	23.358	25.4299	25.3339	26.7752	24.5415	26.8968					6	6	0.597791	-1.36391	40S ribosomal protein S22-B;40S ribosomal protein S22-A	RPS22B;RPS22A
68	31.0377	28.7726	28.2811	30.2529	31.0695	30.9303					15	15	0.715973	-1.38713	Elongation factor 1-alpha	TEF1
424	23.5847	23.5321	23.0524	25.0893	25.1157	24.1773					8	7	1.78894	-1.40434	Elongation factor 1-gamma 2	TEF4
173	25.0712	25.602	26.8164	27.0431	27.3312	27.376					11	11	1.26468	-1.42024	60S ribosomal protein L1-B;60S ribosomal protein L1-A	RPL1B;RPL1A
425	20.4429	23.4948	22.57	23.8172	23.9038	23.0683					2	2	0.689954	-1.42721	Nucleoside diphosphate kinase	YNK1
358	20.8703	21.0024	19.9069	20.8389	23.2261	21.9998					2	2	0.861665	-1.42842	Actin-related protein 2	ARP2
186	23.0301	20.7396	20.8808	23.3824	22.4701	23.1496					6	3	0.853182	-1.45057	S-adenosylmethionine synthase 1	SAM1
538	22.61	22.1295	21.1259	23.7256	23.2191	23.2751					4	4	1.44815	-1.45146	Vesicle-associated membrane protein-associated protein SCS2	SCS2
862	20.7385	20.7326	21.1243	20.9978	20.9159	25.0652					7	1	0.458321	-1.46113	40S ribosomal protein S25-A	RPS25A
449	21.6743	21.5787	22.1513	23.7132	21.513	24.5734					6	6	0.722061	-1.46513	Guanine nucleotide-binding protein subunit beta-like protein	ASC1
121	25.5206	22.0836	24.7651	25.6382	26.2853	24.8708					10	10	0.587923	-1.47496	Cytochrome b-c1 complex subunit 1, mitochondrial	COR1
334	19.5996	21.4296	21.7709	23.5341	23.5212	20.1852					5	4	0.495992	-1.48017	Elongation factor 1-gamma 1	CAM1
816	20.1545	20.3224	21.4648	22.6343	22.7365	21.0552					2	2	1.02861	-1.49476	RNA-binding protein MRN1	MRN1
139	21.0741	26.5349	26.1776	26.6676	25.415	26.2485					2	2	0.348912	-1.51485	Cytochrome b-c1 complex subunit 8	QCR8
841	21.4679	22.3338	20.3787	23.9913	21.8315	23.0173					4	4	0.856858	-1.55321	Protoplast secreted protein 2	PST2
832	26.0905	23.5372	23.2293	26.8753	25.6759	25.1055					7	7	0.69705	-1.59992	Cytosine deaminase	FCY1
38	27.2827	26.531	27.2789	28.5499	28.0817	29.2709					11	11	1.70288	-1.60333	Alcohol dehydrogenase 1	ADH1
385	25.2389	21.412	21.5531	24.35	24.1579	24.5997					6	6	0.578262	-1.63455	S-(hydroxymethyl)glutathione dehydrogenase	SFA1
444	26.5634	25.6562	25.2201	27.4799	27.9721	26.8958					15	15	1.50372	-1.6361	Serine hydroxymethyltransferase, cytosolic	SHM2
528	24.8153	25.3161	24.2588	26.2728	26.7998	26.285					2	2	2.03541	-1.65578	13 kDa ribonucleoprotein-associated protein	SNU13
597	25.6287	29.4764	28.9166	30.3112	29.1014	29.6147					6	6	0.596946	-1.66853	40S ribosomal protein S10-A;40S ribosomal protein S10-B	RPS10A;RPS10B
280	24.1299	23.3414	24.638	25.8669	25.2672	26.0916					12	12	1.71402	-1.7055	Transketolase 1	TKL1
335	22.904	20.8557	21.5539	23.4331	23.9017	23.1262					5	5	1.25435	-1.71585	Mannose-6-phosphate isomerase	PMI40
327	23.2021	20.9849	20.7831	23.0221	23.6391	23.4785					4	4	1.01524	-1.72318	Chorismate synthase	ARO2
64	24.8045	26.2014	28.3768	28.5451	27.6484	28.3924					7	7	0.739548	-1.7344	60S ribosomal protein L28	RPL28
871	21.1904	23.3465	20.7022	24.0142	22.9179	23.6108					2	2	0.947309	-1.76789	Protein ISD11	ISD11
154	23.7555	24.898	25.8516	26.5859	25.4041	27.8198					9	9	0.892245	-1.7682	60S ribosomal protein L27-A;60S ribosomal protein L27-B	RPL27A;RPL27B
94	25.9413	28.06	27.6144	29.4644	28.5295	29.0136					10	1	1.20804	-1.79727	60S ribosomal protein L17-A	RPL17A
758	20.3294	21.1279	20.9168	22.437	23.3097	22.281					3	3	2.03708	-1.88454	Arginine biosynthesis bifunctional protein ArgJ, mitochondrial;Glutamate N-acetyltransferase;Amino-acid acetyltransferase;Arginine biosynthesis bifunctional protein ArgJ alpha chain;Arginine biosynthesis bifunctional protein ArgJ beta chain	ARG7
49	23.1666	22.58	21.4368	23.375	25.3198	24.2626					8	8	1.19423	-1.92468	Arginase	CAR1
756	21.1703	21.2261	21.2106	23.8183	22.7892	22.818					2	2	2.33666	-1.93952	54S ribosomal protein L34, mitochondrial
592	30.3988	27.4365	26.9754	29.9012	31.3663	29.3704					25	23	0.724223	-1.94241	Potassium-activated aldehyde dehydrogenase, mitochondrial	ALD4
137	27.4901	25.8684	26.9077	28.8849	28.6583	28.582					11	11	1.80813	-1.953	Galactose-1-phosphate uridylyltransferase	GAL7
513	23.7802	21.8414	23.0768	25.6208	24.5659	24.4185					7	7	1.35065	-1.96893	Dihydroxy-acid dehydratase, mitochondrial	ILV3
693	25.4099	24.4175	24.6527	26.773	27.5076	26.1697					10	10	1.81693	-1.99006	Hydroxymethylglutaryl-CoA synthase	ERG13
67	20.9081	22.0617	21.2367	23.2636	23.3728	23.5792					3	3	2.31181	-2.00303	Elongation factor Tu, mitochondrial	TUF1
846	20.6365	20.7019	21.7526	24.0147	21.451	23.6544					4	4	1.07458	-2.00972	Polyamine N-acetyltransferase 1	PAA1
574	23.639	23.2001	23.2753	24.7461	25.8278	25.7292					9	7	2.29072	-2.06294	Glycerol-1-phosphate phosphohydrolase 1	GPP1
575	25.0163	26.3425	28.0899	29.0177	27.6657	28.9699					13	13	0.974804	-2.06824	60S ribosomal protein L10	RPL10
610	23.7178	21.2	20.3293	23.3318	24.9412	23.378					5	5	0.866995	-2.13462	Inosine triphosphate pyrophosphatase	HAM1
171	22.7164	20.8204	24.4144	24.0721	23.2113	27.1491					5	5	0.612476	-2.16042	40S ribosomal protein S8-B;40S ribosomal protein S8-A	RPS8B;RPS8A
489	24.4198	21.6919	20.502	24.4266	24.3196	24.4087					4	4	0.874967	-2.1804	AP-1-like transcription factor YAP3	YAP3
290	23.5703	20.5724	20.725	24.7567	21.9799	24.7338					4	4	0.753832	-2.20089	Sterol 24-C-methyltransferase	ERG6
218	20.8044	22.0627	19.9378	24.1355	22.3167	23.0116					3	3	1.28007	-2.21966	Ubiquitin-conjugating enzyme E2 4	UBC4
835	23.8609	24.9397	24.2081	27.2998	26.3267	26.0855					6	6	1.98947	-2.23445	ATP synthase subunit g, mitochondrial	ATP20
163	22.9197	24.507	26.0268	26.9082	25.0912	28.2043					6	6	0.818699	-2.25004	60S ribosomal protein L20-B;60S ribosomal protein L20-A	RPL20B;RPL20A
386	21.7404	22.4007	20.5547	24.2299	23.1241	24.0948					4	4	1.60507	-2.25101	Mitochondrial genome maintenance protein MGM101	MGM101
811	20.604	20.1949	21.6163	22.9982	23.4643	22.8107					3	3	2.09952	-2.28596	Thiosulfate sulfurtransferase TUM1	TUM1
326	21.191	21.1252	20.8856	23.6867	22.8825	23.4975					3	3	3.03713	-2.28827	Protein CWC16	YJU2
324	23.5082	20.015	23.412	24.3429	25.1344	24.5412					5	5	0.941437	-2.36111	Isocitrate dehydrogenase [NAD] subunit 2, mitochondrial	IDH2
318	21.0015	19.9978	19.4419	25.9088	20.3971	21.2639					2	2	0.600699	-2.37619	Carboxypeptidase S	CPS1
648	26.8107	21.0344	24.3533	26.5872	26.5716	26.2677					15	15	0.649508	-2.40936	Aromatic/aminoadipate aminotransferase 1	ARO8
128	25.0403	20.5611	25.1229	26.9888	25.4909	25.5151					7	7	0.69616	-2.4235	Saccharopepsin	PEP4
260	23.8457	23.664	23.9802	26.7403	25.968	26.15					6	6	3.2174	-2.45611	Succinate dehydrogenase [ubiquinone] iron-sulfur subunit, mitochondrial	SDH2
678	25.4466	21.2743	21.7315	24.8391	25.5606	25.4453					8	8	0.854617	-2.46424	Protein SQS1	SQS1
289	20.7508	21.0568	20.1088	23.0401	24.1756	22.1762					3	3	1.74729	-2.49187	ATP-dependent RNA helicase DBP2	DBP2
727	20.495	21.725	20.7386	29.3601	20.0733	21.1116					2	2	0.355229	-2.52877	Endoplasmic oxidoreductin-1	ERO1
689	26.4534	24.9873	25.4578	28.389	28.5499	27.6328					20	20	2.11082	-2.55773	Magnesium-activated aldehyde dehydrogenase, cytosolic	ALD6
53	21.9212	20.1285	20.3359	23.7366	23.1332	23.4105					4	4	1.94632	-2.63156	Anthranilate synthase component 1	TRP2
392	25.9759	20.5125	20.6738	25.2849	24.686	25.1761					8	8	0.669205	-2.66164	Protein SMY2	SMY2
594	32.5724	28.395	29.7228	33.1531	32.5707	33.0245					20	20	1.01257	-2.68602	DNA-directed RNA polymerase I subunit RPA43	RPA43
630	26.1022	25.2341	25.068	28.4156	28.1152	27.959					7	1	2.82689	-2.69513	60S ribosomal protein L37-A	RPL37A
356	23.9121	21.7276	21.4752	25.6266	25.381	24.4888					5	5	1.52259	-2.79383	V-type proton ATPase subunit d	VMA6
388	25.5037	20.7962	20.673	25.362	24.8264	25.1845					3	3	0.810801	-2.80004	GTP-binding nuclear protein GSP1/CNR1;GTP-binding nuclear protein GSP2/CNR2	GSP1;GSP2
176	22.4614	25.0851	25.2056	28.2783	25.8923	27.0071					9	9	1.16877	-2.80855	40S ribosomal protein S16-B;40S ribosomal protein S16-A	RPS16B;RPS16A
45	27.2335	24.3287	23.6406	27.9795	28.7307	26.9365					8	8	1.08667	-2.81462	Superoxide dismutase [Mn], mitochondrial	SOD2
644	25.0806	20.8764	24.3851	26.6153	25.9506	26.3945					13	13	1.02515	-2.87275	Acetyl-coenzyme A synthetase 2	ACS2
824	21.4177	20.976	23.0476	25.5652	24.35	24.3782					7	7	1.77532	-2.95071	Spermidine synthase	SPE3
77	24.4452	23.5681	24.2646	26.5541	25.5467	29.1479					7	7	1.26907	-2.99025	60S ribosomal protein L25	RPL25
353	31.5315	27.3496	27.1119	31.408	31.4101	32.369					40	25	0.976664	-3.06474	Pyruvate carboxylase 2	PYC2
341	24.4708	21.3859	19.9752	24.7545	24.8985	25.3786					4	4	1.07509	-3.06657	Cystathionine gamma-lyase	CYS3
202	25.9078	24.4958	24.3982	27.8484	28.1018	28.0972					14	14	2.47032	-3.08187	Glycerol 2-dehydrogenase (NADP(+))	GCY1
191	20.2158	20.3637	22.3691	24.1252	25.8478	23.0451					8	8	1.45462	-3.3565	Mitochondrial-processing peptidase subunit alpha	MAS2
730	20.4478	20.5221	20.5611	24.3117	23.8214	23.6588				+	2	2	4.1724	-3.42033	Protein arginine N-methyltransferase 2	RMT2
542	24.6538	21.7098	21.4007	25.9506	25.9228	26.2834					9	9	1.5323	-3.46413	Superoxide dismutase 1 copper chaperone	CCS1
667	24.221	22.7211	21.7986	27.0655	26.7856	25.4052					13	13	1.79828	-3.50517	Succinyl-CoA ligase [ADP-forming] subunit alpha, mitochondrial	LSC1
284	26.5442	24.2901	24.9904	29.0694	28.8743	28.4708				+	15	15	2.16304	-3.52993	Aspartate aminotransferase, cytoplasmic	AAT2
96	23.7757	23.6525	20.3544	26.4907	24.9766	27.5242					4	1	1.30383	-3.73632	60S ribosomal protein L33-A	RPL33A
311	21.6016	20.7328	25.7515	26.9804	27.3953	24.9648					4	4	1.02345	-3.75151	60S ribosomal protein L5	RPL5
500	21.2741	20.8431	22.7058	26.2842	24.658	25.5229				+	8	8	2.21344	-3.88068	Branched-chain-amino-acid aminotransferase, mitochondrial	BAT1
189	28.568	23.7419	24.0207	28.7712	30.3375	29.1687					38	23	1.14653	-3.98222	Pyruvate carboxylase 1	PYC1
286	21.1727	20.9487	21.1018	25.5362	24.3799	25.4988				+	4	4	3.34097	-4.06388	Mitochondrial phosphate carrier protein;Mitochondrial phosphate carrier protein, N-terminally processed	MIR1
213	25.0322	21.0327	21.8401	27.0523	26.774	26.3408					6	6	1.52398	-4.08737	Guanylate kinase	GUK1
371	29.1192	24.9005	24.2243	29.9383	30.2743	30.5881					36	36	1.2726	-4.18557	Nucleoporin NUP2	NUP2
168	20.2348	23.9313	20.8002	26.3336	25.0718	26.2587				+	3	3	1.5917	-4.23264	40S ribosomal protein S30-B;40S ribosomal protein S30-A	RPS30B;RPS30A
83	27.658	24.6026	25.9926	30.987	30.0797	29.9417				+	16	16	1.97	-4.2517	Mitochondrial outer membrane protein porin 1	POR1
506	24.3786	22.7352	22.4965	27.5832	28.401	26.9008				+	15	15	2.4195	-4.4249	Saccharopine dehydrogenase [NADP(+), L-glutamate-forming]	LYS9
709	33.4249	27.9013	27.98	34.1024	34.1164	34.4161					91	91	1.14108	-4.44286	Acetyl-CoA carboxylase;Biotin carboxylase	ACC1
375	20.852	22.5841	21.841	27.1052	25.2218	26.8848				+	5	5	2.4032	-4.64492	Urea amidolyase;Urea carboxylase;Allophanate hydrolase	DUR1,2
153	20.1291	21.3285	20.2509	25.7626	23.8409	26.0504				+	3	1	2.37715	-4.64849	40S ribosomal protein S28-B	RPS28B
207	21.5566	21.0303	19.2826	28.0825	21.4731	26.3775					2	2	1.05034	-4.6879	Vacuolar aminopeptidase 1	APE1
595	35.7773	32.1247	30.8866	37.5832	37.8574	38.2623				+	47	47	1.54662	-4.9714	tRNA-aminoacylation cofactor ARC1	ARC1
559	32.738	29.1497	28.3676	35.2483	34.8528	35.2983				+	24	24	1.69305	-5.04803	Coatomer subunit epsilon	SEC28
